# Supplementary material for: Role of microenvironment characteristics and MRI radiomics in the risk stratification of distant metastases in rectal cancer: a diagnostic study
Source: Int J Surg. 2024 Sep 4;111(1):200–9. doi: 10.1097/JS9.0000000000001916 (PMC11745655; doi:10.1097/JS9.0000000000001916)
Supplement: Supplementary file 3 [file js9-111-0200-s003.xlsx]

## Sheet: total
Patient NO.	lbp.3D.k_firstorder_10Percentile	lbp.3D.k_firstorder_90Percentile	lbp.3D.k_firstorder_Energy	lbp.3D.k_firstorder_Entropy	lbp.3D.k_firstorder_InterquartileRange	lbp.3D.k_firstorder_Kurtosis	lbp.3D.k_firstorder_Maximum	lbp.3D.k_firstorder_Mean	lbp.3D.k_firstorder_MeanAbsoluteDeviation	lbp.3D.k_firstorder_Median	lbp.3D.k_firstorder_Minimum	lbp.3D.k_firstorder_Range	lbp.3D.k_firstorder_RobustMeanAbsoluteDeviation	lbp.3D.k_firstorder_RootMeanSquared	lbp.3D.k_firstorder_Skewness	lbp.3D.k_firstorder_TotalEnergy	lbp.3D.k_firstorder_Uniformity	lbp.3D.k_firstorder_Variance	lbp.3D.k_glcm_Autocorrelation	lbp.3D.k_glcm_ClusterProminence	lbp.3D.k_glcm_ClusterShade	lbp.3D.k_glcm_ClusterTendency	lbp.3D.k_glcm_Contrast	lbp.3D.k_glcm_Correlation	lbp.3D.k_glcm_DifferenceAverage	lbp.3D.k_glcm_DifferenceEntropy	lbp.3D.k_glcm_DifferenceVariance	lbp.3D.k_glcm_Id	lbp.3D.k_glcm_Idm	lbp.3D.k_glcm_Idmn	lbp.3D.k_glcm_Idn	lbp.3D.k_glcm_Imc1	lbp.3D.k_glcm_Imc2	lbp.3D.k_glcm_InverseVariance	lbp.3D.k_glcm_JointAverage	lbp.3D.k_glcm_JointEnergy	lbp.3D.k_glcm_JointEntropy	lbp.3D.k_glcm_MCC	lbp.3D.k_glcm_MaximumProbability	lbp.3D.k_glcm_SumAverage	lbp.3D.k_glcm_SumEntropy	lbp.3D.k_glcm_SumSquares	lbp.3D.k_gldm_DependenceEntropy	lbp.3D.k_gldm_DependenceNonUniformity	lbp.3D.k_gldm_DependenceNonUniformityNormalized	lbp.3D.k_gldm_DependenceVariance	lbp.3D.k_gldm_GrayLevelNonUniformity	lbp.3D.k_gldm_GrayLevelVariance	lbp.3D.k_gldm_HighGrayLevelEmphasis
0	-1.22932	0.595045	56966.4	0.713238	0.797428	12.2864	7.83528	-0.453042	0.604518	-0.682067	-1.64697	9.48224	0.352186	0.984712	2.39438	73447	0.685201	0.76441	1.47574	0.471483	0.274763	0.371933	0.280768	0.143321	0.280768	0.829602	0.194977	0.859616	0.859616	0.943846	0.906411	-0.0686118	0.175763	0.280768	1.20537	0.478673	1.41549	0.169863	0.654243	2.41075	1.13472	0.163175	4.91213	2882.78	0.0490695	42.6604	40254.9	0.1574	1.58709
1	-1.24266	0.334438	2681	0.648797	0.727535	10.5229	6.16107	-0.540701	0.500015	-0.685674	-1.54513	7.70621	0.314224	0.877852	1.95195	3456.71	0.722925	0.478267	1.4116	0.418314	0.25564	0.329969	0.262479	0.119851	0.262479	0.818812	0.190625	0.868761	0.868761	0.947504	0.912507	-0.0343845	0.134635	0.262479	1.18095	0.513151	1.34095	0.126031	0.687814	2.36189	1.07847	0.148112	4.8794	169.768	0.0487979	37.5122	2515.06	0.138537	1.49842
2	-1.33493	-0.134912	21514.6	0.365052	0.63448	6.69513	3.63012	-0.772828	0.383843	-0.849446	-1.63729	5.2674	0.263143	0.921923	1.35809	18053.6	0.870202	0.252679	1.17197	0.236731	0.165619	0.161803	0.127955	0.128998	0.127955	0.542299	0.110253	0.936022	0.936022	0.974409	0.957348	-0.0638232	0.122989	0.127955	1.07865	0.744868	0.770683	0.142687	0.857372	2.1573	0.642728	0.0724397	4.30433	1943.27	0.0767697	44.2796	22027.4	0.0648992	1.2093
3	-1.26083	-0.0793094	11813.9	0.410062	0.606851	12.8646	5.16651	-0.709575	0.38698	-0.79928	-1.62056	6.78708	0.253223	0.88702	2.02418	8725.35	0.849028	0.283308	1.19385	0.260932	0.180927	0.180232	0.141286	0.126006	0.141286	0.582507	0.120522	0.929357	0.929357	0.971743	0.952905	-0.0416662	0.119679	0.141286	1.08816	0.718719	0.843156	0.126006	0.841194	2.17633	0.70187	0.0803796	4.44655	1055.21	0.070277	43.3752	12748.2	0.0754858	1.24675
4	-1.24583	0.141222	9802.46	0.544223	0.642437	11.991	6.09716	-0.614002	0.454855	-0.748717	-1.58563	7.6828	0.275243	0.894576	2.20769	7239.78	0.780898	0.423268	1.32567	0.334762	0.218836	0.269025	0.233024	0.0890102	0.233024	0.759016	0.173261	0.883488	0.883488	0.953395	0.922325	-0.0639973	0.196619	0.233024	1.14739	0.575714	1.16898	0.18909	0.736094	2.29479	0.935958	0.125512	4.7758	577.442	0.047142	44.3032	9565.22	0.109551	1.3757
5	-1.24934	0.0137533	18497.6	0.476024	0.615659	11.6105	5.73743	-0.664164	0.421627	-0.785665	-1.63876	7.37619	0.262232	0.892307	2.1447	12417.6	0.816442	0.355099	1.249	0.294692	0.201706	0.220101	0.181322	0.107621	0.181322	0.669371	0.145881	0.909339	0.909339	0.963736	0.939559	-0.0570966	0.151536	0.181322	1.11322	0.653407	0.991037	0.155447	0.796118	2.22644	0.809714	0.100356	4.50866	1486.85	0.0639999	46.7036	18967.6	0.0917788	1.30669
6	-1.31663	-0.193236	19670.5	0.346913	0.608811	9.11583	4.14414	-0.772231	0.376174	-0.850965	-1.59609	5.74023	0.251302	0.922509	1.66501	15980	0.878481	0.254681	1.18875	0.235322	0.166246	0.172217	0.145055	0.116585	0.145055	0.580793	0.121491	0.927472	0.927472	0.970989	0.951648	-0.0635146	0.133422	0.145055	1.08709	0.719873	0.827317	0.151562	0.84038	2.17419	0.682262	0.0793179	4.08561	2478.03	0.107209	37.9531	20305.2	0.0607596	1.19495
7	-1.25919	-0.0364601	6585.84	0.44762	0.587316	6.7633	3.63535	-0.720164	0.388922	-0.833474	-1.64606	5.28141	0.248828	0.890183	1.53102	5789.57	0.830696	0.273789	1.23334	0.312021	0.209559	0.212985	0.161981	0.145109	0.161981	0.631197	0.134372	0.919009	0.919009	0.967604	0.946006	-0.0460815	0.141666	0.161981	1.10478	0.678145	0.946217	0.145109	0.814234	2.20955	0.784236	0.0937417	4.36274	694.909	0.0836132	33.8223	6903.91	0.0846522	1.28011
8	-1.297	-0.198788	32373.8	0.316973	0.584244	6.88801	3.57167	-0.780453	0.355875	-0.852643	-1.63097	5.20264	0.24219	0.909268	1.3537	19726.1	0.891817	0.217661	1.12192	0.171435	0.124745	0.117999	0.0953352	0.105873	0.0953352	0.451877	0.0860047	0.952332	0.952332	0.980933	0.968222	-0.0387686	0.0922829	0.0953352	1.05653	0.807328	0.614822	0.105873	0.895803	2.11306	0.519487	0.0533336	4.1647	3451.71	0.0881506	50.4097	34920.9	0.0540914	1.17215
9	-1.29895	0.0350966	20379.8	0.48596	0.655656	10.5803	5.19976	-0.682002	0.439731	-0.799055	-1.65107	6.85083	0.276386	0.919717	2.03514	15052.2	0.811379	0.380752	1.25535	0.326632	0.218387	0.229157	0.176334	0.137231	0.176334	0.660141	0.143044	0.911833	0.911833	0.964733	0.941222	-0.0593936	0.134092	0.176334	1.11451	0.65421	0.997093	0.14267	0.797326	2.22901	0.820759	0.101373	4.57351	1440.88	0.0598048	46.9915	19548.6	0.0943104	1.31627
10	-1.25881	0.292524	10318.9	0.620078	0.747401	12.0031	6.73453	-0.561283	0.508661	-0.714684	-1.62122	8.35576	0.317649	0.908722	2.16381	7621.19	0.739253	0.510736	1.39381	0.403849	0.249416	0.317454	0.257479	0.114936	0.257479	0.798594	0.185254	0.87126	0.87126	0.948504	0.914174	-0.0615026	0.176726	0.257479	1.17418	0.527279	1.29428	0.171115	0.697076	2.34837	1.0368	0.143733	4.84148	643.025	0.0514585	39.7471	9237.71	0.130373	1.46239
11	-1.29509	0.0815499	17498.6	0.51774	0.70421	8.27738	5.72614	-0.661568	0.443319	-0.768796	-1.6342	7.36034	0.293658	0.8887	1.60312	8810.1	0.794919	0.352117	1.27387	0.332002	0.221809	0.241428	0.189789	0.124277	0.189789	0.685593	0.150762	0.905106	0.905106	0.962042	0.936737	-0.0692094	0.169616	0.189789	1.12292	0.633629	1.03888	0.173427	0.782184	2.24584	0.849087	0.107804	4.5366	1409.74	0.063628	46.6818	17612.2	0.102541	1.34799
12	-1.24104	0.125767	17769.5	0.540627	0.644336	9.90356	4.96722	-0.613624	0.444203	-0.733086	-1.60642	6.57364	0.27439	0.874533	1.93808	17182.8	0.782818	0.388273	1.29995	0.344341	0.227533	0.258395	0.207121	0.116218	0.207121	0.725648	0.162031	0.896439	0.896439	0.958576	0.93096	-0.0422503	0.121387	0.207121	1.1345	0.605211	1.11582	0.121929	0.761935	2.26901	0.908694	0.116379	4.70714	1164.33	0.0501131	47.246	18188	0.108591	1.37187
13	-1.28432	-0.0696627	22835.9	0.417655	0.606073	8.75201	4.77961	-0.701573	0.389008	-0.779125	-1.62648	6.40609	0.255254	0.877572	1.60879	16862.1	0.84537	0.277927	1.19493	0.24952	0.175713	0.179496	0.145569	0.108736	0.145569	0.593031	0.123474	0.927216	0.927216	0.970886	0.951477	-0.0412133	0.103591	0.145569	1.08924	0.713993	0.850381	0.111849	0.837979	2.17847	0.704812	0.0812663	4.283	2233.71	0.075331	44.7854	25066.9	0.0773151	1.25334
14	-1.82876	-0.0391756	999.19	0.450615	1.10377	3.54741	1.99769	-0.960579	0.579768	-1.05871	-1.84886	3.84655	0.436999	1.19474	0.757836	457.22	0.829208	0.504703	1.22615	0.232923	0.170419	0.197238	0.179555	0.0531455	0.179555	0.663073	0.144397	0.910222	0.910222	0.964089	0.940148	-0.0886571	0.256216	0.179555	1.10531	0.667207	0.928519	0.219297	0.804913	2.21062	0.748964	0.0941983	4.13632	52.5914	0.0751306	19.6145	580.446	0.0853959	1.28286
15	-1.29999	-0.133881	29867.8	0.373735	0.595738	10.581	5.43924	-0.748671	0.375095	-0.823259	-1.63427	7.07351	0.24936	0.903719	1.72955	22059.4	0.866186	0.256199	1.16124	0.223969	0.158082	0.152961	0.120616	0.12061	0.120616	0.527543	0.105573	0.939692	0.939692	0.975877	0.959795	-0.0413076	0.111187	0.120616	1.07385	0.757639	0.744806	0.12061	0.865842	2.1477	0.62419	0.0683943	4.20687	3115.49	0.0851902	44.9299	31677.3	0.066907	1.21632
16	-1.27348	-0.070607	24390.5	0.423143	0.602481	8.98061	4.4107	-0.709004	0.393641	-0.799464	-1.65045	6.06115	0.253532	0.891118	1.73855	18013.9	0.842711	0.291405	1.18889	0.241384	0.171242	0.174527	0.141945	0.103103	0.141945	0.584662	0.12106	0.929027	0.929027	0.971611	0.952685	-0.0417736	0.107408	0.141945	1.08662	0.720704	0.832443	0.114959	0.842406	2.17324	0.690498	0.0791181	4.43	2019.21	0.0657403	49.2218	25883.9	0.0786447	1.25815
17	-1.26098	0.136708	31697.8	0.551926	0.680555	10.7061	6.35732	-0.616444	0.457834	-0.739047	-1.63467	7.99199	0.288482	0.887336	1.98338	23410.9	0.776769	0.407362	1.30646	0.35874	0.235093	0.264737	0.207203	0.126375	0.207203	0.726206	0.162162	0.896398	0.896398	0.958559	0.930932	-0.0443096	0.127515	0.207203	1.13669	0.601868	1.12602	0.127539	0.759711	2.27338	0.918817	0.117985	4.69801	2100.86	0.052185	46.0449	31271.2	0.111616	1.384
18	-1.29465	0.227045	14874.9	0.584275	0.707604	10.3374	6.08099	-0.610098	0.493358	-0.759965	-1.62031	7.7013	0.304941	0.923695	2.04455	10986.1	0.75918	0.480993	1.3473	0.374422	0.23951	0.288759	0.234463	0.114084	0.234463	0.763038	0.174323	0.882769	0.882769	0.953107	0.921846	-0.0669854	0.185927	0.234463	1.15485	0.564066	1.20324	0.182071	0.727923	2.30969	0.968774	0.130805	4.74686	936.043	0.0536906	41.8051	13235.5	0.12041	1.42004
19	-1.25222	0.266691	30249.9	0.606722	0.702476	10.4755	6.92041	-0.573117	0.49545	-0.725452	-1.65292	8.57332	0.302162	0.903949	2.0601	29251.5	0.746743	0.488661	1.36478	0.399032	0.251497	0.302853	0.237946	0.128118	0.237946	0.770383	0.176433	0.881027	0.881027	0.952411	0.920685	-0.0642674	0.166813	0.237946	1.16125	0.553168	1.2347	0.165511	0.719776	2.3225	0.996754	0.1352	4.72459	2088.18	0.0564068	40.7555	27644.4	0.126629	1.44627
20	-1.38388	0.161862	4021.03	0.541464	0.761173	10.418	4.71739	-0.694504	0.509719	-0.846871	-1.58208	6.29947	0.319191	1.00063	2.14806	3888.33	0.782372	0.518916	1.34062	0.402817	0.254047	0.289206	0.221068	0.153023	0.221068	0.734037	0.166206	0.889466	0.889466	0.955786	0.926311	-0.0803339	0.169228	0.221068	1.15038	0.578657	1.17462	0.176835	0.739081	2.30077	0.95355	0.127569	4.72512	233.695	0.058191	34.9418	3142	0.108814	1.37276
21	-1.2779	-0.00568777	57464.3	0.465375	0.619085	14.4145	7.08373	-0.6817	0.418293	-0.787765	-1.64061	8.72434	0.261778	0.905542	2.30787	42441.3	0.821825	0.355291	1.21819	0.28022	0.193474	0.199288	0.157379	0.117625	0.157379	0.621194	0.131442	0.921311	0.921311	0.968524	0.94754	-0.0501023	0.120974	0.157379	1.09896	0.690224	0.908063	0.128746	0.822351	2.19792	0.750684	0.0891668	4.41952	4866.75	0.0694475	50.1921	57591.8	0.0890877	1.29658
22	-1.29633	0.197119	15127.9	0.569404	0.707749	11.9727	6.52925	-0.625168	0.48645	-0.772225	-1.61865	8.1479	0.304153	0.924882	2.13202	19504.4	0.767315	0.464572	1.34842	0.397092	0.251616	0.293499	0.227273	0.138402	0.227273	0.754909	0.171515	0.886364	0.886364	0.954545	0.924242	-0.0574912	0.141245	0.227273	1.15402	0.568099	1.20505	0.143514	0.732345	2.30804	0.977776	0.130193	4.74942	971.49	0.054933	39.3137	13570	0.116342	1.40322
23	-1.2643	0.344311	8651.02	0.629723	0.755164	9.56618	5.6399	-0.574255	0.519003	-0.751244	-1.58915	7.22905	0.323062	0.921668	1.99893	11153.8	0.733803	0.519703	1.42529	0.395978	0.23624	0.327074	0.285544	0.0879445	0.285544	0.826331	0.19457	0.857228	0.857228	0.942891	0.904819	-0.069599	0.222085	0.285544	1.18935	0.49912	1.35202	0.208323	0.667875	2.37871	1.06647	0.153155	4.86617	496.595	0.0487623	39.9083	7473.05	0.133098	1.47427
24	-1.22568	0.324544	8779.6	0.624676	0.68328	9.13309	5.03534	-0.56618	0.503588	-0.748589	-1.54329	6.57863	0.298588	0.908634	2.04204	7717.94	0.73666	0.505056	1.43951	0.415701	0.242435	0.335115	0.290177	0.100717	0.290177	0.818202	0.192998	0.854912	0.854912	0.941965	0.903274	-0.0903046	0.2505	0.290177	1.19487	0.494356	1.35975	0.238832	0.660046	2.38973	1.06957	0.156323	4.75804	639.794	0.0601649	35.233	7833.64	0.13167	1.46803
25	-1.23124	-0.126679	45646.8	0.375692	0.56046	6.92669	3.92838	-0.711561	0.35488	-0.784014	-1.62672	5.5551	0.235116	0.853935	1.36984	25285.2	0.865276	0.222887	1.16074	0.208967	0.151174	0.150848	0.1242	0.0976145	0.1242	0.539333	0.10849	0.9379	0.9379	0.97516	0.9586	-0.0273395	0.0940534	0.1242	1.07428	0.753986	0.753025	0.0976145	0.86362	2.14856	0.628825	0.0687621	4.1726	5168.95	0.0825737	45.7786	54164.6	0.0673618	1.21791
26	-1.25552	0.118338	2226.69	0.538052	0.662536	8.52212	3.31962	-0.629843	0.438545	-0.749888	-1.55829	4.87791	0.279655	0.869979	1.75275	1233.42	0.784189	0.360161	1.33822	0.31307	0.203785	0.269663	0.252363	0.0584381	0.252363	0.782675	0.181029	0.873818	0.873818	0.949527	0.915879	-0.0727365	0.240134	0.252363	1.1548	0.557958	1.19834	0.221204	0.719017	2.3096	0.945974	0.130507	4.54202	180.155	0.0612356	28.3144	2307.08	0.107905	1.36914
27	-1.23191	-0.104584	24452.4	0.386778	0.582613	6.22667	4.05761	-0.696176	0.359927	-0.758892	-1.60517	5.66278	0.242944	0.840919	1.20466	11192.1	0.860092	0.222484	1.16203	0.19733	0.146135	0.150389	0.128629	0.0774564	0.128629	0.552081	0.111848	0.935686	0.935686	0.974274	0.957124	-0.0222541	0.0802611	0.128629	1.07545	0.748643	0.763217	0.0823941	0.860239	2.15089	0.634588	0.0697545	4.30638	2442.61	0.0706386	47.1337	29741.1	0.069954	1.22705
28	-1.30155	-0.0288682	24695.7	0.452493	0.651366	10.55	5.09087	-0.697329	0.422065	-0.796983	-1.61334	6.70421	0.272339	0.911286	1.98082	18239.4	0.828274	0.344174	1.25104	0.293212	0.200018	0.220363	0.184391	0.108743	0.184391	0.671585	0.146998	0.907805	0.907805	0.963122	0.938536	-0.0621917	0.158872	0.184391	1.11441	0.650625	0.995498	0.164512	0.793391	2.22883	0.811107	0.101189	4.50426	1841.36	0.0619196	45.748	24631.2	0.085863	1.28459
29	-1.22136	0.167433	10709.5	0.559179	0.656716	11.6232	6.68247	-0.593805	0.451225	-0.719183	-1.60823	8.2907	0.280678	0.865886	2.02073	12767.6	0.77286	0.397154	1.30163	0.322657	0.216416	0.255947	0.215205	0.089675	0.215205	0.742593	0.16697	0.892397	0.892397	0.956959	0.928265	-0.0359621	0.123508	0.215205	1.13641	0.597454	1.12914	0.119682	0.755988	2.27282	0.913931	0.117788	4.70462	688.33	0.0481889	48.6272	11039.5	0.11357	1.39191
30	-1.26687	-0.0150081	21408.1	0.458062	0.621197	6.55549	4.45427	-0.6843	0.404502	-0.753871	-1.84899	6.30326	0.26256	0.874118	1.16801	9798.56	0.825494	0.295817	1.21778	0.269266	0.188021	0.197424	0.160409	0.104882	0.160409	0.633005	0.134272	0.919795	0.919795	0.967918	0.94653	-0.0234468	0.108331	0.160409	1.09933	0.686812	0.922889	0.104882	0.820467	2.19866	0.76248	0.0894583	4.47135	1731.7	0.0618067	48.4005	23128.7	0.0872529	1.28974
31	-1.2415	0.264239	16456.2	0.606042	0.721622	13.851	6.28861	-0.567566	0.501459	-0.723329	-1.63588	7.92449	0.306487	0.917775	2.43294	12154.3	0.747122	0.520179	1.35829	0.376456	0.240204	0.295566	0.240659	0.107807	0.240659	0.780886	0.179135	0.87967	0.87967	0.951868	0.91978	-0.0486512	0.150119	0.240659	1.15954	0.552752	1.23621	0.145391	0.720131	2.31908	0.995549	0.134056	4.8329	900.871	0.046111	47.6712	14596.5	0.126439	1.44546
32	-1.26702	-0.144967	47518.5	0.363893	0.578756	8.61619	6.77494	-0.731879	0.359995	-0.79932	-1.70602	8.48097	0.24123	0.874071	1.45132	31899	0.870735	0.228353	1.15933	0.215463	0.153734	0.150535	0.121183	0.111775	0.121183	0.52848	0.105907	0.939408	0.939408	0.975763	0.959606	-0.0425361	0.0996014	0.121183	1.07331	0.758234	0.740574	0.111804	0.866101	2.14661	0.619391	0.0679295	4.14153	5462.55	0.0878266	45.2538	54157.1	0.0646325	1.20837
33	-1.28113	-0.100368	3711.13	0.409123	0.601419	10.8902	5.32326	-0.720065	0.388197	-0.806429	-1.6008	6.92406	0.252715	0.895966	1.87194	3893.45	0.849479	0.28426	1.19227	0.238935	0.170174	0.176212	0.146314	0.0993749	0.146314	0.593768	0.123816	0.926843	0.926843	0.970737	0.951229	-0.0436878	0.120946	0.146314	1.08848	0.714921	0.844423	0.126407	0.838366	2.17695	0.698109	0.0806316	4.4044	336.872	0.0728686	38.4113	3927.14	0.0752604	1.24594
34	-1.28592	0.0548319	12987.6	0.502746	0.659742	10.6149	6.02559	-0.668931	0.443841	-0.786358	-1.62134	7.64694	0.280661	0.91182	2.01734	7194.06	0.802735	0.383948	1.26169	0.307942	0.20905	0.230078	0.187669	0.109103	0.187669	0.682737	0.149761	0.906165	0.906165	0.962466	0.937444	-0.0598448	0.160539	0.187669	1.11851	0.641365	1.01951	0.162397	0.787656	2.23702	0.831844	0.104437	4.52124	1067.57	0.0683417	47.3968	12539.5	0.0986326	1.33282
35	-1.30962	-0.0599318	9351.16	0.43613	0.660621	14.6028	6.13839	-0.729383	0.425814	-0.843878	-1.57439	7.71278	0.276348	0.942677	2.35128	7597.12	0.836367	0.35664	1.2151	0.297791	0.201212	0.199343	0.150019	0.14737	0.150019	0.598103	0.125619	0.92499	0.92499	0.969996	0.949994	-0.0730274	0.139822	0.150019	1.0967	0.6997	0.884311	0.156626	0.828288	2.1934	0.734292	0.0873405	4.37457	799.925	0.0760168	43.1887	8801.09	0.0818166	1.26969
36	-1.26932	0.103636	4583.83	0.53129	0.69323	7.1076	4.2176	-0.640721	0.446202	-0.758452	-1.62468	5.84228	0.289548	0.87772	1.55177	5464.77	0.787779	0.359868	1.28272	0.31966	0.21536	0.244597	0.201064	0.102316	0.201064	0.713603	0.158465	0.899468	0.899468	0.959787	0.932979	-0.0451497	0.135979	0.201064	1.12775	0.618704	1.07808	0.135088	0.771717	2.2555	0.877016	0.111415	4.62995	347.912	0.0584726	40.5704	4687.29	0.10611	1.36202
37	-1.2711	0.100615	36186.1	0.531779	0.68481	12.782	7.92488	-0.638595	0.449739	-0.757086	-1.63675	9.56163	0.288553	0.892718	2.08699	26725.9	0.78752	0.389142	1.32323	0.366102	0.236011	0.273574	0.2198	0.125728	0.2198	0.739814	0.167156	0.8901	0.8901	0.95604	0.926733	-0.0568331	0.140559	0.2198	1.14438	0.586157	1.15822	0.144343	0.745722	2.28876	0.938422	0.123344	4.61006	2920.41	0.0643178	38.0152	35758.1	0.10624	1.36253
38	-1.29865	0.326504	10595	0.629859	0.761148	8.9113	5.43202	-0.583004	0.528867	-0.755995	-1.66595	7.09797	0.327986	0.936134	1.90657	10928.1	0.733727	0.536453	1.4097	0.408946	0.24923	0.325576	0.266967	0.110831	0.266967	0.811341	0.189256	0.866517	0.866517	0.946607	0.911011	-0.0600825	0.179768	0.266967	1.18106	0.514472	1.32469	0.172592	0.685457	2.36212	1.05772	0.148136	4.87627	564.547	0.0466954	42.2297	8870.76	0.133137	1.47444
39	-1.25531	0.0325728	20497.1	0.489645	0.63431	12.1151	6.23626	-0.653075	0.424139	-0.764061	-1.62367	7.85992	0.266676	0.885053	2.12565	15138.6	0.809491	0.356811	1.25769	0.329304	0.21994	0.231096	0.177307	0.137461	0.177307	0.663989	0.143969	0.911346	0.911346	0.964539	0.940898	-0.0539329	0.131601	0.177307	1.11545	0.651829	1.00514	0.137918	0.7959	2.23089	0.827834	0.102101	4.5858	1527.54	0.0583765	47.3143	21182	0.0952544	1.31987
40	-1.24063	0.133151	7355.46	0.537191	0.627407	10.2607	6.08659	-0.634659	0.442081	-0.766652	-1.63778	7.72437	0.271439	0.884118	1.91795	8082.52	0.784648	0.378873	1.31679	0.354458	0.230816	0.268504	0.218114	0.116676	0.218114	0.74093	0.167096	0.890943	0.890943	0.956377	0.927295	-0.0476968	0.132764	0.218114	1.14195	0.589595	1.15106	0.133738	0.748995	2.2839	0.932949	0.121655	4.55383	637.895	0.0677891	32.6749	7383.53	0.107676	1.36823
41	-1.23805	0.0726611	34562.8	0.517787	0.653022	8.56963	4.62161	-0.638482	0.424923	-0.751218	-1.67156	6.29317	0.275476	0.860034	1.70222	25526.9	0.794894	0.332	1.28424	0.325745	0.218052	0.246109	0.200914	0.109302	0.200914	0.709525	0.157627	0.899543	0.899543	0.959817	0.933029	-0.0551857	0.153064	0.200914	1.12823	0.618862	1.07553	0.153833	0.771311	2.25647	0.87462	0.111756	4.64091	2456.58	0.052572	44.3251	37143.8	0.102553	1.34804
42	-1.3061	-0.114584	58046.2	0.384285	0.610016	5.5772	4.13808	-0.745786	0.386886	-0.802235	-1.84836	5.98643	0.254576	0.905162	0.929123	35424	0.861263	0.263121	1.17993	0.229662	0.163958	0.166619	0.137279	0.10342	0.137279	0.571753	0.117617	0.931361	0.931361	0.972544	0.95424	-0.0377326	0.0971942	0.137279	1.08286	0.730434	0.809283	0.105916	0.848504	2.16571	0.672004	0.0759745	4.30074	5038.59	0.0711194	43.9167	61017.9	0.0693687	1.22498
43	-1.3171	-0.201779	10968.1	0.324945	0.583439	6.29629	2.82041	-0.787515	0.35955	-0.857882	-1.63462	4.45503	0.241866	0.919027	1.30351	12150.9	0.888307	0.224432	1.12318	0.184215	0.130826	0.120411	0.0930277	0.122686	0.0930277	0.444304	0.0841298	0.953486	0.953486	0.981394	0.968991	-0.0493081	0.10829	0.0930277	1.05656	0.809151	0.611086	0.125544	0.896921	2.11313	0.518059	0.0533597	3.67945	2051.07	0.157945	32.9428	11535.6	0.0558466	1.17811
44	-1.26613	-0.069704	76696.5	0.422672	0.601306	10.2861	6.01678	-0.697208	0.391109	-0.781193	-1.64824	7.66501	0.252678	0.881068	1.83006	51486.1	0.84294	0.290181	1.20335	0.263972	0.183536	0.186939	0.149346	0.118581	0.149346	0.600186	0.125737	0.925327	0.925327	0.970131	0.950218	-0.0508435	0.115066	0.149346	1.09267	0.70612	0.868738	0.126159	0.832653	2.18535	0.719392	0.0840713	4.28738	7542.08	0.0763368	45.8328	83282.4	0.0785302	1.25773
45	-1.25992	-0.0151503	11931.3	0.456003	0.623387	10.8958	4.81897	-0.698644	0.403923	-0.804305	-1.62134	6.44031	0.260879	0.89222	1.94244	11537.6	0.826523	0.307953	1.23549	0.292061	0.19969	0.211296	0.170463	0.119306	0.170463	0.642901	0.138593	0.914769	0.914769	0.965907	0.943179	-0.0716873	0.169488	0.170463	1.10691	0.670528	0.947282	0.177307	0.807862	2.21381	0.776819	0.0954396	4.5163	980.588	0.0654249	48.7832	12387.9	0.0867383	1.28783
46	-1.27052	0.162944	70427.7	0.557193	0.674642	12.9166	7.10207	-0.612597	0.473721	-0.749945	-1.63367	8.73573	0.288323	0.917191	2.32631	61912.5	0.773932	0.465964	1.31242	0.350373	0.230021	0.266299	0.215227	0.113021	0.215227	0.73509	0.165396	0.892387	0.892387	0.956955	0.928258	-0.0585047	0.162366	0.215227	1.14001	0.593841	1.13522	0.161259	0.752374	2.28002	0.919997	0.120382	4.65114	4503.35	0.0537912	47.5324	64792.8	0.113034	1.38973
47	-1.33736	-0.0270696	6894.18	0.448522	0.660112	15.493	6.09613	-0.707422	0.426755	-0.808504	-1.62497	7.7211	0.274756	0.92411	2.21967	6364.8	0.830248	0.353534	1.26032	0.335933	0.221482	0.232283	0.179159	0.151609	0.179159	0.657783	0.143308	0.910421	0.910421	0.964168	0.94028	-0.0744326	0.15614	0.179159	1.11663	0.650971	1.00239	0.169449	0.793789	2.23326	0.823235	0.10286	4.46816	632.528	0.078351	33.1373	6702.59	0.084876	1.28094
48	-1.28276	-0.073237	23668.2	0.426037	0.59157	10.311	6.27862	-0.712189	0.387017	-0.793069	-1.62673	7.90534	0.249173	0.887883	1.73935	35395.7	0.841303	0.281123	1.20576	0.251656	0.177955	0.186908	0.155129	0.098944	0.155129	0.614961	0.12979	0.922435	0.922435	0.968974	0.94829	-0.0452056	0.122017	0.155129	1.09444	0.699192	0.882411	0.127904	0.827992	2.18889	0.727282	0.0855094	4.48942	1885.51	0.0628023	42.8797	25258.4	0.0793484	1.2607
49	-1.82224	-0.171113	13498.6	0.336963	0.723023	3.4198	2.65213	-0.916558	0.470816	-0.913047	-1.84831	4.50044	0.334404	1.0971	0.380486	11868	0.882959	0.363541	1.14306	0.190437	0.138709	0.135819	0.111899	0.100215	0.111899	0.503247	0.0990679	0.944051	0.944051	0.97762	0.9627	-0.0289562	0.0941212	0.111899	1.06634	0.777073	0.694239	0.100215	0.877715	2.13267	0.582341	0.0619294	4.17256	949.56	0.0846688	42.6482	9902.38	0.0585206	1.18725
50	-1.26756	-0.127348	8684.73	0.367974	0.586159	8.48119	3.63698	-0.734323	0.366842	-0.811341	-1.64221	5.27919	0.244617	0.882909	1.54261	15585.4	0.868854	0.240298	1.16201	0.204026	0.148952	0.151008	0.127099	0.0915311	0.127099	0.543558	0.110111	0.936451	0.936451	0.97458	0.957634	-0.0467444	0.121945	0.127099	1.07519	0.750836	0.752449	0.130072	0.861263	2.15037	0.625351	0.0695266	4.14141	1094.21	0.0982149	36.6745	9679.9	0.0655729	1.21165
51	-1.22362	0.0439968	32615.6	0.498297	0.619664	7.84695	4.62773	-0.63911	0.409487	-0.73666	-1.64827	6.276	0.262087	0.848242	1.60125	24089.3	0.805037	0.311053	1.24472	0.309726	0.210086	0.220541	0.171589	0.124652	0.171589	0.656625	0.141271	0.914206	0.914206	0.965682	0.942804	-0.038528	0.124427	0.171589	1.11017	0.662664	0.981552	0.124652	0.804036	2.22034	0.809963	0.0980325	4.57054	2651.29	0.0584886	52.0549	36492.3	0.0974816	1.32839
52	-1.22895	-0.153465	25446.8	0.348672	0.550599	5.8761	2.9138	-0.714204	0.341315	-0.768865	-1.60718	4.52097	0.229659	0.842868	1.14025	20671.9	0.877685	0.200339	1.1557	0.192082	0.142173	0.145076	0.124158	0.0834412	0.124158	0.538044	0.108294	0.937921	0.937921	0.975168	0.958614	-0.0251098	0.0780479	0.124158	1.07259	0.757089	0.741851	0.0835765	0.865327	2.14519	0.617693	0.0673085	4.33729	2455.65	0.0685572	46.6342	31437.8	0.0611577	1.19632
53	-1.29904	0.215324	15162.3	0.580334	0.716109	11.1566	6.33788	-0.608929	0.49541	-0.761359	-1.63812	7.976	0.303785	0.929091	2.13563	11198.3	0.761344	0.492415	1.37238	0.379952	0.236971	0.300096	0.253767	0.105122	0.253767	0.782887	0.181246	0.873117	0.873117	0.949247	0.915411	-0.0778948	0.217081	0.253767	1.16642	0.541822	1.24979	0.210183	0.706696	2.33284	0.996022	0.138466	4.72547	945.597	0.0538342	39.4664	13373	0.119328	1.41554
54	-1.22528	0.0209149	19976.3	0.482696	0.608627	16.8159	6.44405	-0.631422	0.417921	-0.73688	-1.63644	8.0805	0.257987	0.87696	2.55975	18442.4	0.813047	0.370365	1.24005	0.299362	0.20441	0.215878	0.171135	0.118374	0.171135	0.654538	0.14078	0.914433	0.914433	0.965773	0.942955	-0.0385274	0.116325	0.171135	1.10854	0.665714	0.972211	0.118481	0.805892	2.21708	0.801077	0.0967532	4.53631	1571.16	0.0604875	50.4655	21118.9	0.0934766	1.31311
55	-1.26176	0.0376403	20973.1	0.496087	0.647588	12.5984	6.80138	-0.652447	0.428999	-0.764127	-1.60642	8.4078	0.273293	0.8848	2.08094	15490	0.806177	0.357184	1.25478	0.313944	0.212298	0.227123	0.17943	0.121276	0.17943	0.668048	0.145199	0.910285	0.910285	0.964114	0.94019	-0.0559631	0.138313	0.17943	1.11483	0.651525	1.0004	0.143869	0.795453	2.22966	0.820965	0.101638	4.64817	1535.38	0.0573118	51.9263	21597.5	0.0969114	1.3262
56	-1.22387	0.0777274	2707.57	0.523536	0.656212	7.0978	3.9272	-0.611672	0.428183	-0.716397	-1.57559	5.50279	0.279296	0.838827	1.5021	3172.94	0.791873	0.329487	1.28745	0.310123	0.210134	0.24561	0.208188	0.0879224	0.208188	0.730217	0.163169	0.895906	0.895906	0.958362	0.930604	-0.030674	0.107031	0.208188	1.13051	0.609932	1.10089	0.104767	0.765392	2.26103	0.892699	0.11345	4.80492	169.709	0.0441033	47.0488	3047.13	0.104063	1.35395
57	-1.22862	-0.0727398	16809.8	0.413549	0.584785	5.79599	2.82975	-0.690898	0.366294	-0.766692	-1.60387	4.43362	0.244755	0.842007	1.23064	9311.36	0.847351	0.231635	1.18292	0.213953	0.157397	0.166904	0.144246	0.0736036	0.144246	0.592091	0.122926	0.927877	0.927877	0.971151	0.951918	-0.0282297	0.0959852	0.144246	1.08502	0.7215	0.82744	0.0976172	0.842862	2.17003	0.683194	0.0777873	4.29654	1665.75	0.0702552	46.9948	20090.7	0.0763244	1.24977
58	-1.28079	0.0846201	16295.9	0.518746	0.660993	12.2744	6.84724	-0.650749	0.441996	-0.767329	-1.6303	8.47754	0.282491	0.893264	2.01933	12035.6	0.794391	0.374446	1.28525	0.332709	0.22174	0.24792	0.199348	0.116045	0.199348	0.707121	0.156847	0.900326	0.900326	0.96013	0.933551	-0.0544839	0.144481	0.199348	1.12831	0.619518	1.0763	0.14684	0.772017	2.25662	0.87695	0.111817	4.69992	1073.7	0.0525732	43.3416	16223.8	0.102805	1.34902
59	-1.30987	-0.0251202	24356	0.454729	0.647137	8.87673	6.4542	-0.708244	0.418401	-0.800707	-1.62255	8.07675	0.272678	0.907151	1.65734	23552.8	0.827159	0.321313	1.22534	0.282906	0.194845	0.203839	0.163787	0.116948	0.163787	0.631259	0.134874	0.918106	0.918106	0.967243	0.945404	-0.0627081	0.15052	0.163787	1.10241	0.681313	0.924249	0.158647	0.815694	2.20483	0.760462	0.0919066	4.41439	2128.59	0.0719192	44.8981	24481.4	0.0864204	1.28665
60	-1.28043	0.165652	17728.9	0.557124	0.677866	8.52737	4.54527	-0.627345	0.46222	-0.751147	-1.62835	6.17362	0.292976	0.892939	1.76905	13094.3	0.77397	0.403779	1.33775	0.353051	0.227856	0.278943	0.235581	0.0993832	0.235581	0.766129	0.175154	0.882209	0.882209	0.952884	0.921473	-0.0563436	0.17191	0.235581	1.15185	0.567583	1.19504	0.167345	0.730363	2.30369	0.959461	0.128631	4.69073	1230.65	0.0553473	38.6785	17209.2	0.113015	1.38966
61	-1.21181	0.195929	21408.9	0.576492	0.662655	12.0198	6.96639	-0.576714	0.461586	-0.713536	-1.6753	8.64168	0.282991	0.872456	2.17407	15811.8	0.763448	0.42858	1.31234	0.355041	0.233304	0.267792	0.212392	0.116624	0.212392	0.737187	0.165356	0.893804	0.893804	0.957522	0.929203	-0.0420885	0.124571	0.212392	1.13951	0.594552	1.14156	0.123293	0.754293	2.27902	0.92917	0.120046	4.71096	1462.77	0.0520078	51.998	21472.7	0.118276	1.41119
62	-1.20247	0.0471792	25498.9	0.502044	0.620751	8.01014	4.26334	-0.62429	0.405613	-0.72221	-1.61359	5.87693	0.262312	0.832105	1.62101	19726.2	0.803098	0.30266	1.24571	0.283766	0.197135	0.217252	0.180558	0.0927125	0.180558	0.674545	0.146653	0.909721	0.909721	0.963888	0.939814	-0.0405215	0.127546	0.180558	1.112	0.654442	0.991373	0.12713	0.797725	2.22399	0.810815	0.0994525	4.36431	2601.56	0.0706427	50.4016	29575.7	0.0984508	1.33212
63	-1.25143	0.0806306	8717.33	0.523382	0.653289	10.4952	5.39989	-0.63539	0.433449	-0.750396	-1.60036	7.00024	0.278027	0.873616	1.92685	8430.3	0.791954	0.359485	1.28993	0.312829	0.21069	0.2468	0.2104	0.0910772	0.2104	0.724558	0.16239	0.8948	0.8948	0.95792	0.929867	-0.0597745	0.182625	0.2104	1.13171	0.60901	1.09157	0.177378	0.763091	2.26342	0.881173	0.1143	4.71299	587.648	0.0514487	47.0772	9045.7	0.104023	1.35379
64	-1.23449	-0.0272188	24182.7	0.449609	0.595376	8.2262	6.02415	-0.667934	0.384056	-0.747976	-1.62976	7.65391	0.250854	0.844715	1.50565	11068.5	0.829708	0.267409	1.22099	0.256281	0.18163	0.197404	0.167673	0.0873268	0.167673	0.644961	0.138223	0.916164	0.916164	0.966465	0.944109	-0.0395094	0.121987	0.167673	1.10161	0.679238	0.9299	0.123541	0.814554	2.20322	0.762227	0.0912693	4.45735	2090.93	0.0616957	48.1052	28119.6	0.0851459	1.28193
65	-1.26513	-0.00550465	24741.9	0.465677	0.632997	11.5252	6.3708	-0.671458	0.408201	-0.764686	-1.6079	7.9787	0.265089	0.875528	1.93134	11324.5	0.821673	0.315692	1.2498	0.293881	0.201156	0.220342	0.182388	0.106655	0.182388	0.672109	0.146623	0.908806	0.908806	0.963522	0.939204	-0.0526564	0.140831	0.182388	1.11367	0.652012	0.995811	0.145191	0.795141	2.22733	0.813423	0.100682	4.64673	1687.21	0.0522727	46.6502	26521.1	0.0891636	1.29687
66	-1.24396	-0.102159	14925.9	0.389814	0.588888	6.37791	3.55946	-0.699036	0.362845	-0.764073	-1.68349	5.24296	0.243979	0.845971	1.21523	12126	0.858663	0.227015	1.17442	0.210135	0.154094	0.160474	0.137371	0.0814793	0.137371	0.573786	0.117951	0.931314	0.931314	0.972526	0.95421	-0.0278827	0.0852876	0.137371	1.08104	0.733126	0.800561	0.0898731	0.850278	2.16207	0.66319	0.0744613	4.24937	1543.5	0.0740077	44.9659	17908.3	0.0706687	1.22957
67	-1.21251	0.262251	12206.7	0.608481	0.68393	10.1661	5.24833	-0.55649	0.483478	-0.706815	-1.60319	6.85151	0.295318	0.880162	2.04757	9442.91	0.74576	0.465003	1.34521	0.37123	0.239574	0.288593	0.231649	0.110298	0.231649	0.769239	0.175292	0.884176	0.884176	0.95367	0.922784	-0.0460919	0.141889	0.231649	1.15368	0.564587	1.20954	0.137604	0.730496	2.30736	0.977896	0.130061	4.84566	737.508	0.0468051	54.5902	11750.9	0.12712	1.44837
68	-1.19039	0.203851	8778.05	0.584919	0.656214	7.97464	4.5592	-0.562034	0.457994	-0.698371	-1.61074	6.16994	0.280796	0.849774	1.79711	6482.83	0.758826	0.406235	1.32565	0.341433	0.224777	0.272318	0.227856	0.0922292	0.227856	0.762118	0.173177	0.886072	0.886072	0.954429	0.924048	-0.044275	0.148757	0.227856	1.14652	0.576736	1.17592	0.142667	0.739547	2.29305	0.94806	0.125044	4.6968	613.813	0.0504946	44.6807	9224.29	0.120587	1.42078
69	-1.24348	0.00219429	7460.54	0.470015	0.590958	14.5232	5.82241	-0.667209	0.411839	-0.783444	-1.61233	7.43474	0.251499	0.894699	2.42808	7378.36	0.819485	0.355319	1.20608	0.294551	0.19958	0.19373	0.140758	0.144868	0.140758	0.580069	0.119989	0.929621	0.929621	0.971848	0.953081	-0.06841	0.139841	0.140758	1.09215	0.712768	0.854152	0.152609	0.837467	2.18431	0.713394	0.0836219	4.41675	694.131	0.0744776	44.4406	7637.6	0.0902574	1.30097
70	-1.33571	0.365757	4954.2	0.619531	0.730381	8.87603	5.52764	-0.60779	0.544097	-0.782168	-1.62266	7.1503	0.325361	0.986183	2.03958	4024.92	0.739561	0.603148	1.45422	0.425679	0.242444	0.340538	0.299509	0.101935	0.299509	0.811398	0.19213	0.850245	0.850245	0.940098	0.900164	-0.117822	0.295592	0.299509	1.20132	0.487846	1.36572	0.28277	0.648921	2.40265	1.06621	0.160012	4.5329	392.031	0.0769594	27.0061	3767.33	0.130219	1.46172
71	-1.19805	0.0744634	2398.69	0.524119	0.627915	6.20903	2.7987	-0.615833	0.412139	-0.722142	-1.54281	4.34151	0.265052	0.827497	1.43657	1855.73	0.791566	0.305502	1.2466	0.305285	0.208209	0.221282	0.173897	0.115976	0.173897	0.665242	0.143405	0.913051	0.913051	0.965221	0.942034	-0.0261759	0.121744	0.173897	1.11118	0.659005	0.992919	0.115976	0.80187	2.22236	0.819021	0.0987949	4.71659	179.838	0.0513382	49.797	2772.86	0.104217	1.35455
72	-1.24187	0.522349	13883.6	0.702816	0.805074	10.7827	6.5477	-0.48438	0.570119	-0.680282	-1.61092	8.15862	0.349739	0.933093	2.10773	10740.1	0.691403	0.636038	1.45313	0.428736	0.254802	0.352577	0.283162	0.109439	0.283162	0.846651	0.199501	0.858419	0.858419	0.943368	0.905613	-0.0395349	0.134043	0.283162	1.19824	0.482629	1.4084	0.125435	0.660183	2.39647	1.12523	0.158935	4.93486	675.116	0.0423377	44.4834	11025.1	0.154299	1.57193
73	-1.27002	0.0510747	14037.3	0.501103	0.66014	7.94162	5.94905	-0.657002	0.42167	-0.750859	-1.59375	7.5428	0.278059	0.865433	1.50191	18473.4	0.803586	0.317323	1.25935	0.304089	0.207456	0.228398	0.186349	0.105132	0.186349	0.686437	0.150194	0.906826	0.906826	0.96273	0.937884	-0.0376792	0.108688	0.186349	1.11751	0.642433	1.025	0.110495	0.789318	2.23501	0.838652	0.103687	4.63656	1001.88	0.0534566	45.2392	15060.8	0.098207	1.33118
74	-1.22885	0.045284	15630.1	0.498026	0.621171	8.48742	4.55688	-0.643726	0.406634	-0.737815	-1.61948	6.17636	0.262674	0.847697	1.61227	11543.8	0.805177	0.304208	1.25127	0.306078	0.208405	0.223928	0.178605	0.114506	0.178605	0.670345	0.145432	0.910698	0.910698	0.964279	0.940465	-0.040987	0.113735	0.178605	1.11352	0.653302	1.00022	0.116683	0.797174	2.22705	0.821619	0.100633	4.59346	1223.13	0.0562333	45.9913	17513.4	0.0974115	1.32812
75	-1.22511	0.508972	2439.55	0.722437	0.83259	6.1875	3.80198	-0.474438	0.555339	-0.647331	-1.59454	5.39652	0.360219	0.881294	1.50062	1887.26	0.679694	0.551588	1.47278	0.422561	0.246482	0.35945	0.297499	0.0937993	0.297499	0.862839	0.204768	0.85125	0.85125	0.9405	0.900834	-0.0414459	0.157679	0.297499	1.20718	0.466758	1.4414	0.144311	0.644074	2.41435	1.1439	0.164237	4.94862	139.493	0.0444105	40.4346	2134.92	0.160153	1.60076
76	-1.23077	0.151017	20507.6	0.55705	0.660539	9.82557	6.58524	-0.605094	0.443938	-0.724978	-1.6238	8.20904	0.282757	0.858299	1.81126	15146.2	0.77401	0.370538	1.30652	0.332612	0.221247	0.260229	0.216052	0.0972907	0.216052	0.743191	0.167227	0.891974	0.891974	0.95679	0.927983	-0.0381555	0.124227	0.216052	1.13818	0.594632	1.13724	0.121668	0.753791	2.27637	0.921189	0.11907	4.73356	1359.05	0.04882	45.6614	21546.9	0.112995	1.38958
77	-1.31977	-0.0614871	21060.2	0.428755	0.648672	7.02723	4.83448	-0.733037	0.407161	-0.826544	-1.62246	6.45694	0.269466	0.912551	1.48765	17109.9	0.839978	0.295407	1.22387	0.273853	0.189543	0.201059	0.165935	0.112401	0.165935	0.633031	0.135749	0.917033	0.917033	0.966813	0.944688	-0.0656032	0.158567	0.165935	1.10228	0.680754	0.922565	0.167109	0.814753	2.20456	0.75663	0.0917485	4.41398	1934.51	0.0764931	40.4353	21243	0.0800109	1.26311
78	-1.24682	0.123419	17379	0.539453	0.648349	10.6532	5.39635	-0.604174	0.448376	-0.72047	-1.5853	6.98165	0.276802	0.876762	2.04228	14119	0.783444	0.403686	1.31494	0.334662	0.220385	0.263961	0.223655	0.0960189	0.223655	0.748846	0.169655	0.888172	0.888172	0.955269	0.925448	-0.0519513	0.161224	0.223655	1.14226	0.586537	1.15033	0.157589	0.745917	2.28451	0.926677	0.121904	4.72328	1152.65	0.0509842	44.6156	17712.1	0.108278	1.37062
79	-1.19861	0.152364	5828.18	0.554962	0.623794	13.8552	6.08764	-0.586446	0.446166	-0.716099	-1.59082	7.67846	0.269346	0.869158	2.34997	5635.84	0.775135	0.411517	1.3014	0.32499	0.217541	0.256114	0.214427	0.0927162	0.214427	0.738696	0.166004	0.892786	0.892786	0.957115	0.928524	-0.0439186	0.145252	0.214427	1.1362	0.598726	1.12359	0.140808	0.756583	2.27241	0.909163	0.117635	4.68599	450.591	0.0584046	47.5653	5980.17	0.112433	1.3873
80	-1.21141	0.0154896	72443.3	0.479366	0.607843	7.47112	4.46986	-0.639433	0.394006	-0.725272	-1.68536	6.15522	0.256334	0.831174	1.4907	53504.2	0.814744	0.281976	1.22136	0.271984	0.189928	0.200331	0.162374	0.10238	0.162374	0.636324	0.135356	0.918813	0.918813	0.967525	0.945875	-0.0344055	0.100879	0.162374	1.10085	0.683291	0.926813	0.103678	0.817963	2.2017	0.764439	0.0906764	4.31894	7476.04	0.0712948	48.4937	85434.9	0.092628	1.3099
81	-1.27555	0.0330922	13404.1	0.486528	0.649078	11.5806	6.17534	-0.673082	0.42145	-0.775122	-1.65756	7.8329	0.273047	0.886814	1.89686	9899.88	0.811089	0.333401	1.24576	0.30596	0.207889	0.22033	0.174234	0.121023	0.174234	0.656587	0.1419	0.912883	0.912883	0.965153	0.941922	-0.057292	0.141022	0.174234	1.11096	0.660818	0.977346	0.147121	0.801923	2.22192	0.803113	0.0986408	4.5747	1028	0.0603148	45.342	13824.2	0.0944557	1.31683
82	-1.24017	-0.00426407	4337.22	0.466736	0.622215	5.61979	2.51325	-0.666391	0.397334	-0.757716	-1.60793	4.12118	0.263479	0.847188	1.23409	3523.6	0.82114	0.27365	1.22405	0.247934	0.1781	0.198417	0.172537	0.0714313	0.172537	0.658223	0.141785	0.913731	0.913731	0.965493	0.942488	-0.0325113	0.119489	0.172537	1.10344	0.672737	0.944163	0.116529	0.81029	2.20688	0.771625	0.0927386	4.58621	325.48	0.0538606	45.4713	4962.15	0.0894302	1.29787
83	-1.19864	-0.0306519	11218.5	0.445516	0.578731	7.14606	4.33096	-0.654953	0.371203	-0.727511	-1.6006	5.93156	0.243678	0.82136	1.36321	6102.28	0.831738	0.24567	1.2064	0.24687	0.176105	0.186965	0.156621	0.0887416	0.156621	0.6239	0.131693	0.921689	0.921689	0.968676	0.947793	-0.0227339	0.0896164	0.156621	1.0949	0.696513	0.895005	0.0889634	0.826785	2.18981	0.738384	0.0858966	4.49884	975.938	0.0586889	50.3978	13831	0.0841308	1.27819
84	-1.21699	0.0973833	15448.4	0.532629	0.649652	7.30048	5.08843	-0.621941	0.428523	-0.739129	-1.59822	6.68665	0.275693	0.849542	1.59458	10184.7	0.78707	0.33491	1.27016	0.328964	0.220795	0.239224	0.186731	0.122045	0.186731	0.690635	0.151073	0.906635	0.906635	0.962654	0.937756	-0.0334871	0.125734	0.186731	1.12117	0.63595	1.04741	0.122045	0.785461	2.24235	0.860682	0.106489	4.62566	1204.07	0.0562516	53.0947	16847.2	0.106465	1.36342
85	-1.28485	-0.0619056	25469	0.423137	0.627869	7.23225	4.91945	-0.707885	0.390883	-0.787638	-1.66665	6.5861	0.262904	0.875983	1.38346	20690.3	0.842713	0.266246	1.20486	0.257743	0.18077	0.187139	0.152447	0.107978	0.152447	0.610807	0.128345	0.923777	0.923777	0.969511	0.949184	-0.0339745	0.105323	0.152447	1.0937	0.701863	0.882526	0.109121	0.830082	2.18739	0.730079	0.0848963	4.37709	2244.27	0.0676167	44.6037	27970.5	0.0786433	1.25814
86	-1.31986	-0.1818	6765.4	0.357384	0.613828	6.98271	3.14513	-0.768962	0.375848	-0.841399	-1.63075	4.77588	0.251041	0.916916	1.41013	5496.4	0.87372	0.249433	1.15606	0.222818	0.156337	0.149025	0.115976	0.129209	0.115976	0.511739	0.101746	0.942012	0.942012	0.976805	0.961341	-0.0568926	0.118671	0.115976	1.07135	0.765754	0.721162	0.135891	0.870664	2.1427	0.605186	0.0662502	3.87102	1105.6	0.137393	31.0112	7030.82	0.0631401	1.20318
87	-1.26135	-0.0344429	13359.8	0.446743	0.614201	5.91026	3.03469	-0.694016	0.392951	-0.78522	-1.63651	4.6712	0.259878	0.866928	1.30855	10853.7	0.83113	0.269906	1.21381	0.252846	0.179546	0.192466	0.161924	0.0895282	0.161924	0.632998	0.134664	0.919038	0.919038	0.967615	0.946025	-0.0372534	0.112999	0.161924	1.09826	0.68814	0.909947	0.115582	0.82078	2.19652	0.748023	0.0885976	4.51503	1047.33	0.0589184	48.9883	14774.2	0.0844349	1.27931
88	-1.2765	-0.0416253	10761.4	0.437413	0.619331	7.71523	3.70323	-0.705553	0.39609	-0.795741	-1.62134	5.32457	0.259852	0.88339	1.52635	10406.1	0.835736	0.282573	1.21813	0.264351	0.18509	0.196536	0.162858	0.102315	0.162858	0.632819	0.134883	0.918571	0.918571	0.967428	0.945714	-0.0423601	0.111647	0.162858	1.09985	0.685419	0.917828	0.117993	0.818718	2.19971	0.75497	0.0898486	4.52677	841.98	0.0610573	43.9509	11524.8	0.0821318	1.27085
89	-1.23962	0.126504	3041.3	0.533038	0.649572	12.1037	5.45366	-0.611655	0.455819	-0.743861	-1.59091	7.04457	0.277677	0.890642	2.16748	2470.85	0.786853	0.419122	1.26605	0.323837	0.218208	0.236041	0.184634	0.119393	0.184634	0.684231	0.149382	0.907683	0.907683	0.963073	0.938455	-0.0418533	0.122067	0.184634	1.11946	0.64028	1.03281	0.122662	0.788226	2.23891	0.848174	0.105169	4.66318	219.577	0.057271	40.9088	3016.79	0.106574	1.36385
90	-1.18175	-0.0920275	14034.5	0.395707	0.556832	7.07043	5.44492	-0.667764	0.348223	-0.734705	-1.60513	7.05005	0.232117	0.810528	1.25561	11401.9	0.855877	0.211047	1.16088	0.20157	0.1479	0.150128	0.126218	0.0845736	0.126218	0.546228	0.110177	0.936891	0.936891	0.974756	0.957927	-0.0191571	0.0850379	0.126218	1.07466	0.75165	0.758602	0.0845736	0.862227	2.14933	0.632384	0.0690863	4.29906	1536.51	0.0719241	48.1558	18284.1	0.0720616	1.23452
91	-1.24342	-0.0331831	35820	0.445044	0.60436	7.36017	5.09128	-0.676106	0.387095	-0.757531	-1.6392	6.73048	0.25573	0.850762	1.43163	29101	0.831972	0.266677	1.21103	0.253016	0.179382	0.190699	0.159295	0.0927525	0.159295	0.627576	0.133037	0.920352	0.920352	0.968141	0.946902	-0.0342124	0.0999289	0.159295	1.09689	0.691965	0.902707	0.103764	0.823461	2.19378	0.743411	0.0874986	4.47052	3047.29	0.0615752	47.126	41173.5	0.084014	1.27776
92	-1.27208	0.143435	15230.1	0.551338	0.682184	9.1305	4.96717	-0.62449	0.457516	-0.74542	-1.61633	6.5835	0.291015	0.887661	1.82832	15978.7	0.777085	0.397955	1.31235	0.357372	0.233802	0.267559	0.212565	0.120768	0.212565	0.736514	0.165236	0.893717	0.893717	0.957487	0.929145	-0.0397462	0.121727	0.212565	1.13955	0.594702	1.14344	0.120768	0.754172	2.27909	0.930871	0.120031	4.77607	962.344	0.0497876	45.8241	15020.3	0.111458	1.38336
93	-1.2968	-0.042175	23858.8	0.443602	0.613287	12.0049	5.77668	-0.706987	0.412637	-0.81289	-1.65976	7.43644	0.259564	0.915699	2.13047	17621.1	0.832685	0.338674	1.23052	0.296754	0.20168	0.208858	0.164537	0.130628	0.164537	0.632385	0.13526	0.917731	0.917731	0.967093	0.945154	-0.0613172	0.132822	0.164537	1.10426	0.678043	0.936401	0.144762	0.813468	2.20853	0.771863	0.0933487	4.47991	1889.94	0.0664207	42.8997	23693.2	0.0836573	1.27645
94	-1.24257	0.0197655	17775.6	0.482661	0.621115	8.99347	5.38447	-0.655398	0.406693	-0.748392	-1.65589	7.04036	0.263393	0.858146	1.68077	8949.41	0.813065	0.306868	1.2537	0.310471	0.210146	0.225648	0.179974	0.119835	0.179974	0.669324	0.145554	0.910013	0.910013	0.964005	0.940009	-0.0508009	0.12406	0.179974	1.11456	0.651636	1.00163	0.130391	0.79545	2.22913	0.821655	0.101405	4.63608	1354.54	0.0561164	44.1072	19625.8	0.0934676	1.31307
95	-1.27251	-0.0692513	42185.3	0.419411	0.607217	7.70599	5.61239	-0.702101	0.384783	-0.779777	-1.68668	7.29907	0.254714	0.86973	1.44291	21238.7	0.84452	0.263484	1.20063	0.252335	0.177677	0.183602	0.150167	0.106224	0.150167	0.604039	0.126589	0.924917	0.924917	0.969967	0.949944	-0.0403891	0.104516	0.150167	1.0919	0.706527	0.868222	0.111987	0.833013	2.18381	0.718056	0.0834422	4.41589	3744.29	0.0671392	45.7372	47098.1	0.0777398	1.25487
96	-1.26142	0.0862316	17029.5	0.519068	0.634545	10.5565	6.0004	-0.6453	0.436606	-0.765387	-1.61991	7.62031	0.271512	0.888683	1.9811	17863.2	0.794222	0.373345	1.25967	0.322883	0.217409	0.23186	0.180047	0.12503	0.180047	0.672107	0.146084	0.909976	0.909976	0.963991	0.939984	-0.0506891	0.125758	0.180047	1.11657	0.647963	1.01235	0.130452	0.793411	2.23313	0.832305	0.102977	4.5924	1273.71	0.0590691	50.2429	17125.8	0.102889	1.34935
97	-1.22392	-0.0773051	11428.5	0.410989	0.574671	8.0485	4.98567	-0.67839	0.365341	-0.749815	-1.60217	6.58784	0.240768	0.836106	1.41448	5753.94	0.848583	0.238861	1.18402	0.23448	0.167203	0.170276	0.139407	0.100652	0.139407	0.579878	0.119528	0.930297	0.930297	0.972119	0.953531	-0.0300837	0.0976529	0.139407	1.08457	0.725631	0.823712	0.101029	0.845723	2.16915	0.684305	0.0774206	4.46797	1005.67	0.0615165	48.5636	13872.6	0.0757086	1.24755
98	-1.21601	-0.0754668	12801.8	0.409259	0.571232	8.0311	4.98567	-0.675809	0.363469	-0.746375	-1.66037	6.64604	0.239396	0.832513	1.41153	6445.41	0.849414	0.23636	1.17952	0.231771	0.165277	0.166891	0.135797	0.102128	0.135797	0.571024	0.117029	0.932102	0.932102	0.972841	0.954734	-0.028757	0.0997671	0.135797	1.08247	0.731627	0.809792	0.102128	0.849628	2.16495	0.673995	0.0756718	4.44922	1158.85	0.0627388	48.1463	15689.5	0.0752931	1.24606
99	-1.28164	0.0782895	12591.5	0.524417	0.688258	10.0792	6.34548	-0.652731	0.443599	-0.76676	-1.61222	7.9577	0.291406	0.887252	1.81145	9131.77	0.79141	0.361157	1.28469	0.342862	0.227157	0.249384	0.195389	0.127653	0.195389	0.700195	0.154714	0.902306	0.902306	0.960922	0.93487	-0.0543601	0.132071	0.195389	1.12746	0.6229	1.07174	0.136841	0.774844	2.25492	0.876349	0.111193	4.62463	887.316	0.0554746	43.5348	12658.6	0.104295	1.35486
100	-1.23768	0.0367285	14989.6	0.489404	0.630809	12.9738	7.3665	-0.645377	0.414223	-0.747427	-1.59359	8.96009	0.265778	0.862069	1.98267	9133.47	0.809615	0.326652	1.24091	0.293936	0.201941	0.215758	0.173296	0.109926	0.173296	0.65904	0.142116	0.913352	0.913352	0.965341	0.942235	-0.0409349	0.111652	0.173296	1.10919	0.663357	0.974653	0.115254	0.804166	2.21837	0.801357	0.0972635	4.59407	1105.41	0.0548048	46.7573	16329.9	0.0951927	1.31963
101	-1.26494	0.186854	22772.3	0.570712	0.67883	9.71726	6.2197	-0.604709	0.46468	-0.729692	-1.60747	7.82717	0.2904	0.885122	1.87841	18501.1	0.766603	0.417768	1.32082	0.366256	0.238377	0.274093	0.215716	0.123251	0.215716	0.742152	0.166955	0.892142	0.892142	0.956857	0.928095	-0.0429958	0.12806	0.215716	1.14289	0.588141	1.15852	0.126747	0.749251	2.28578	0.942808	0.122452	4.68966	1522.86	0.0523915	49.6277	22282.8	0.116699	1.40469
102	-1.25905	0.0806668	11267.1	0.514632	0.635875	13.2289	5.70218	-0.630055	0.44611	-0.755199	-1.604	7.30618	0.271973	0.901914	2.35478	9153.8	0.796546	0.41648	1.28885	0.318248	0.213366	0.246945	0.207897	0.0987848	0.207897	0.719887	0.160999	0.896051	0.896051	0.958421	0.930701	-0.0582887	0.170703	0.207897	1.13093	0.61158	1.08837	0.168583	0.76512	2.26186	0.880473	0.113711	4.66356	738.042	0.0532844	42.8469	11033	0.101727	1.34481
103	-1.21034	-0.117016	32039.9	0.369693	0.55869	6.09663	4.20475	-0.692978	0.345276	-0.750448	-1.63167	5.83642	0.233865	0.8261	1.10152	16131.1	0.868059	0.202223	1.15928	0.192837	0.143437	0.147837	0.127316	0.0762959	0.127316	0.548624	0.110898	0.936342	0.936342	0.974537	0.957561	-0.0172376	0.0761234	0.127316	1.07431	0.751525	0.757149	0.0762959	0.862028	2.14863	0.629833	0.0687884	4.25634	3372.72	0.071838	43.6246	40754.5	0.0659703	1.21304
104	-1.30261	-0.219451	25410.5	0.306717	0.565879	6.72698	3.69721	-0.78978	0.352079	-0.848103	-1.84819	5.5454	0.235125	0.917267	1.17688	19658.2	0.896289	0.217625	1.12146	0.165116	0.121787	0.116932	0.096601	0.0968168	0.096601	0.456451	0.0870764	0.951699	0.951699	0.98068	0.9678	-0.0297504	0.0880331	0.096601	1.05659	0.806157	0.618278	0.0968168	0.895113	2.11317	0.521677	0.0533833	4.06049	2778.11	0.0919875	42.4717	27068.8	0.0518555	1.1646
105	-1.22468	0.0471587	31050.8	0.499679	0.624789	8.0787	4.75367	-0.638365	0.407325	-0.734952	-1.64687	6.40054	0.26288	0.843779	1.57906	18918.6	0.804323	0.304453	1.2591	0.295961	0.203245	0.226917	0.188819	0.0962146	0.188819	0.692101	0.151787	0.90559	0.90559	0.962236	0.93706	-0.0337309	0.103799	0.188819	1.11784	0.640345	1.02895	0.104779	0.787755	2.23567	0.840132	0.103934	4.58422	2388.07	0.0547558	48.3389	35078.9	0.0978386	1.32976
106	-1.21264	-0.134345	31738.4	0.355925	0.560052	5.16962	2.93665	-0.697781	0.341967	-0.750484	-1.64322	4.57987	0.23324	0.826217	0.991835	15979.3	0.874386	0.195736	1.14418	0.1792	0.134046	0.135434	0.115932	0.0774095	0.115932	0.516576	0.102358	0.942034	0.942034	0.976814	0.961356	-0.0187414	0.0757705	0.115932	1.06738	0.771959	0.705463	0.0774095	0.874652	2.13476	0.589531	0.0628415	4.08027	4108.53	0.0883669	46.0637	40653.7	0.0628071	1.20203
107	-1.25047	-0.0324201	38050.5	0.445416	0.617459	7.41283	4.33389	-0.677126	0.391931	-0.760756	-1.63841	5.9723	0.258339	0.85625	1.45407	23185.3	0.831788	0.274664	1.21418	0.257022	0.181559	0.193249	0.161051	0.094758	0.161051	0.631831	0.134231	0.919474	0.919474	0.96779	0.946316	-0.0323717	0.0946876	0.161051	1.09823	0.688619	0.912064	0.0984996	0.82124	2.19647	0.751013	0.0885751	4.44727	3257.32	0.0627626	47.5445	43169	0.0841061	1.2781
108	-1.29045	0.239092	4772.06	0.595751	0.730514	11.4833	5.11828	-0.594429	0.504115	-0.746772	-1.6367	6.75498	0.310489	0.931137	2.19369	6152.55	0.752845	0.513671	1.38635	0.375032	0.232336	0.306026	0.265119	0.0900676	0.265119	0.804792	0.18751	0.867441	0.867441	0.946976	0.911627	-0.0634333	0.20132	0.265119	1.17297	0.526918	1.28732	0.190377	0.69447	2.34594	1.02221	0.142786	4.78448	292.117	0.0530736	35.3455	4143.66	0.123577	1.43332
109	-1.2526	-0.103286	17749.4	0.397894	0.57547	10.7621	5.62385	-0.707597	0.369998	-0.784304	-1.62808	7.25193	0.241787	0.867326	1.70292	14420.1	0.854839	0.251562	1.19552	0.25011	0.175656	0.179679	0.146345	0.112698	0.146345	0.592632	0.123648	0.926827	0.926827	0.970731	0.951218	-0.0458742	0.108766	0.146345	1.08956	0.71334	0.850833	0.119432	0.837264	2.17913	0.704488	0.081506	4.38716	1714.55	0.0726658	41.6276	20169.9	0.0725803	1.23636
110	-1.28362	-0.00217929	15838.3	0.467402	0.63073	11.0271	6.76367	-0.691898	0.412661	-0.792919	-1.63306	8.39673	0.267072	0.891682	1.8182	15315.7	0.820804	0.316375	1.22143	0.27981	0.193571	0.201326	0.160404	0.113453	0.160404	0.629211	0.133612	0.919798	0.919798	0.967919	0.946532	-0.0449041	0.113602	0.160404	1.10054	0.685523	0.920319	0.119919	0.819255	2.20109	0.759914	0.0904326	4.43176	1375.05	0.0690287	44.6879	16350.4	0.0895981	1.29849
111	-1.22676	-0.0209885	14211.9	0.450698	0.599729	7.73027	6.3155	-0.664768	0.381512	-0.741593	-1.61571	7.9312	0.251442	0.835954	1.35543	8659.54	0.829167	0.256903	1.22069	0.254501	0.180902	0.197088	0.167688	0.0842335	0.167688	0.648197	0.138799	0.916156	0.916156	0.966462	0.944104	-0.0256231	0.0882471	0.167688	1.10151	0.678813	0.935615	0.0890904	0.814646	2.20302	0.767927	0.091194	4.50261	1183.75	0.0582066	47.4825	16862.8	0.0854163	1.28293
112	-1.25065	0.15487	37146.4	0.557957	0.663145	8.8546	5.96414	-0.60682	0.447689	-0.719488	-1.61467	7.57881	0.283383	0.864156	1.72711	22634.1	0.77352	0.378535	1.31819	0.33517	0.221395	0.266644	0.224974	0.0919687	0.224974	0.755303	0.171246	0.887513	0.887513	0.955005	0.925009	-0.0458228	0.151393	0.224974	1.14356	0.582945	1.16035	0.146147	0.743954	2.28712	0.935375	0.122905	4.65629	2644.08	0.0531547	41.0365	38477.2	0.11324	1.39057
113	-1.19706	-0.0561222	46097.3	0.42739	0.572112	8.49528	4.59765	-0.66177	0.367942	-0.740042	-1.63095	6.2286	0.240573	0.827213	1.55141	23208.5	0.840644	0.246341	1.19628	0.237664	0.170421	0.178966	0.150066	0.0894894	0.150066	0.606927	0.127027	0.924967	0.924967	0.969987	0.949978	-0.0269005	0.0867622	0.150066	1.09044	0.708457	0.864236	0.0894894	0.834528	2.18088	0.71417	0.082258	4.28639	4990.17	0.0740755	47.9564	56630.8	0.0796781	1.2619
114	-1.19983	-0.013909	26315.9	0.459693	0.587999	7.04983	4.71413	-0.648758	0.378689	-0.726204	-1.63003	6.34416	0.248425	0.822571	1.38441	16035.2	0.824678	0.255736	1.21055	0.253096	0.179601	0.19058	0.158488	0.0915239	0.158488	0.628445	0.132973	0.920756	0.920756	0.968302	0.947171	-0.0238761	0.0922179	0.158488	1.0966	0.692493	0.90524	0.0915239	0.824156	2.1932	0.746751	0.087267	4.50829	2308.31	0.0593502	53.65	32074.2	0.087661	1.29126
115	-1.19226	0.0420573	7939.57	0.499892	0.615848	11.3356	5.34426	-0.615761	0.406956	-0.714337	-1.61764	6.9619	0.258991	0.837519	2.00416	4837.59	0.804212	0.322276	1.23825	0.290222	0.200191	0.213751	0.171639	0.106712	0.171639	0.658395	0.141603	0.914181	0.914181	0.965672	0.942787	-0.0310812	0.107763	0.171639	1.10802	0.665702	0.972078	0.106978	0.806159	2.21604	0.80044	0.0963474	4.60221	622	0.0549518	48.4592	9102.88	0.0978938	1.32998
116	-1.26942	0.041774	9526.34	0.498312	0.659468	10.5751	5.13602	-0.658277	0.427501	-0.764298	-1.65151	6.78753	0.278385	0.879556	1.82942	9211.2	0.805029	0.34029	1.25182	0.308627	0.209718	0.224661	0.17826	0.116935	0.17826	0.667783	0.144882	0.91087	0.91087	0.964348	0.94058	-0.0489495	0.129287	0.17826	1.11365	0.653658	0.996884	0.133017	0.797221	2.2273	0.818623	0.10073	4.45512	927.539	0.0753239	36.2016	9913.13	0.0974855	1.32841
117	-1.24237	-0.0253366	27973.6	0.449649	0.610879	6.46498	3.4039	-0.669729	0.386897	-0.744999	-1.64836	5.05226	0.257268	0.843315	1.30277	20288.1	0.829688	0.262643	1.2124	0.256981	0.181523	0.192204	0.159249	0.095579	0.159249	0.627845	0.13307	0.920375	0.920375	0.96815	0.946917	-0.0342885	0.0999524	0.159249	1.09734	0.691203	0.905413	0.103636	0.823035	2.19468	0.746164	0.0878633	4.45602	2402.28	0.0610739	47.1645	32635	0.0851558	1.28197
118	-1.23018	-0.122043	20549.8	0.371013	0.563406	6.11277	3.1712	-0.70442	0.352131	-0.76622	-1.61547	4.78667	0.2357	0.843364	1.19686	12541.2	0.867449	0.215055	1.16396	0.209116	0.151801	0.153092	0.127409	0.0941423	0.127409	0.547675	0.110793	0.936295	0.936295	0.974518	0.95753	-0.0277465	0.089632	0.127409	1.07589	0.748956	0.764484	0.0941515	0.860408	2.15178	0.637075	0.0701252	4.37363	1895.36	0.0656014	45.7267	25062.3	0.0662757	1.21411
119	-1.25518	0.154808	23302.8	0.572024	0.691956	6.4874	4.9015	-0.606512	0.44795	-0.715347	-1.65675	6.55826	0.293464	0.850251	1.38783	14198.9	0.765888	0.355069	1.32957	0.33541	0.220704	0.272866	0.233587	0.0834954	0.233587	0.771833	0.176142	0.883206	0.883206	0.953283	0.922138	-0.0397484	0.144885	0.233587	1.14879	0.570631	1.1899	0.137721	0.734418	2.29758	0.956313	0.126613	4.76372	1482.27	0.0459848	44.3076	24687.6	0.117056	1.40615
120	-1.2502	0.294237	9691.59	0.620497	0.72684	10.2773	6.24599	-0.551989	0.51015	-0.701517	-1.62435	7.87034	0.311483	0.91021	2.07885	7873.72	0.739017	0.523791	1.37448	0.388052	0.244459	0.305882	0.24828	0.109725	0.24828	0.791464	0.182519	0.87586	0.87586	0.950344	0.91724	-0.0510441	0.155792	0.24828	1.1662	0.5404	1.26537	0.150333	0.709655	2.33241	1.01709	0.13854	4.88547	515.409	0.0440596	46.2958	8645.02	0.130491	1.4629
121	-1.22382	-0.103976	97123.2	0.390205	0.571754	11.7218	6.74172	-0.68698	0.362896	-0.756773	-1.66468	8.4064	0.238335	0.845725	1.75338	78905.3	0.858478	0.243309	1.16335	0.213708	0.153952	0.15333	0.12529	0.0993573	0.12529	0.542637	0.109339	0.937355	0.937355	0.974942	0.958237	-0.0285976	0.0956339	0.12529	1.07533	0.751351	0.759842	0.0993573	0.862025	2.15066	0.634552	0.0696549	3.93643	14175.2	0.104392	45.4915	116572	0.0707609	1.2299
122	-1.33382	-0.103263	10213.1	0.400262	0.62588	8.87603	4.63107	-0.760387	0.397858	-0.850055	-1.61236	6.24343	0.262214	0.931123	1.68002	6222.95	0.853713	0.288802	1.21022	0.263813	0.183406	0.190851	0.156449	0.11643	0.156449	0.611953	0.129686	0.921776	0.921776	0.96871	0.94785	-0.0625496	0.143888	0.156449	1.09615	0.696664	0.88608	0.155735	0.825629	2.19229	0.729631	0.086825	4.4739	803.106	0.0681754	37.8677	10056.7	0.0731433	1.23837
123	-1.19555	-0.0190901	8850.45	0.456388	0.592394	7.57343	4.80818	-0.647041	0.375988	-0.726166	-1.58185	6.39003	0.248574	0.817874	1.40445	5392.72	0.826331	0.250256	1.20562	0.241511	0.173531	0.185795	0.157325	0.0818978	0.157325	0.626583	0.132347	0.921338	0.921338	0.968535	0.947558	-0.0179588	0.0846964	0.157325	1.09476	0.696093	0.896076	0.0818978	0.826576	2.18952	0.738751	0.0857799	4.4927	782.18	0.0591172	51.2621	10933.2	0.0868343	1.28819
124	-1.20002	0.04133	42382.2	0.498425	0.612904	10.3956	6.62924	-0.622899	0.400107	-0.712479	-1.62994	8.25918	0.258159	0.828833	1.74756	25824.3	0.80497	0.29896	1.24955	0.289971	0.200277	0.220455	0.182114	0.0969193	0.182114	0.680557	0.148136	0.908943	0.908943	0.963577	0.939295	-0.0273892	0.0979368	0.182114	1.11354	0.65058	1.00716	0.0969193	0.795407	2.22707	0.825047	0.100642	4.5423	3520.25	0.057059	48.6237	49662.7	0.0975148	1.32852
125	-1.23689	-0.021585	40773.6	0.454351	0.598741	10.5447	4.73763	-0.668845	0.395732	-0.762183	-1.63746	6.37509	0.252025	0.864712	1.87882	33125.7	0.827348	0.300373	1.20968	0.270802	0.188075	0.19245	0.152397	0.115121	0.152397	0.611373	0.128423	0.923801	0.923801	0.969521	0.949201	-0.0408763	0.109913	0.152397	1.09529	0.699153	0.889095	0.115411	0.828508	2.19059	0.736697	0.0862118	4.33689	4008.06	0.0735019	48.5857	45115.3	0.0863261	1.2863
126	-1.25249	0.0905476	10993.7	0.523407	0.651409	8.72269	5.28202	-0.640974	0.436186	-0.75473	-1.63031	6.91233	0.277463	0.876165	1.7436	12473.4	0.791942	0.356816	1.28262	0.341449	0.226734	0.248194	0.19367	0.126931	0.19367	0.703218	0.154967	0.903165	0.903165	0.961266	0.935443	-0.0344396	0.130996	0.19367	1.12648	0.624101	1.07687	0.127091	0.776681	2.25297	0.883203	0.110466	4.72134	719.761	0.0502591	47.6162	11341.4	0.104029	1.35382
127	-1.26192	0.164794	18981.9	0.559761	0.663053	17.3364	7.49906	-0.599071	0.477122	-0.740855	-1.67012	9.16919	0.2843	0.927697	2.75804	15421.2	0.772545	0.501736	1.31622	0.340414	0.22442	0.266576	0.221619	0.0991153	0.221619	0.747865	0.16912	0.88919	0.88919	0.955676	0.926127	-0.0522834	0.162419	0.221619	1.14234	0.586782	1.15055	0.157976	0.746847	2.28469	0.928928	0.122049	4.68685	1128.64	0.0511717	47.9266	17039.3	0.113727	1.39255
128	-1.20708	0.0728515	16748.6	0.519979	0.625551	7.77302	5.55014	-0.617711	0.410845	-0.716386	-1.62264	7.17278	0.265328	0.830105	1.52199	10205	0.793744	0.307507	1.26667	0.303975	0.207748	0.23297	0.192235	0.0972334	0.192235	0.701315	0.154295	0.903883	0.903883	0.961553	0.935922	-0.028943	0.100779	0.192235	1.12093	0.633103	1.04879	0.0993547	0.782954	2.24186	0.856556	0.106301	4.73205	1165.24	0.0479403	50.2339	19292.7	0.103128	1.35028
129	-1.19049	-0.151648	23451.1	0.33648	0.542087	4.91131	2.5227	-0.699285	0.330159	-0.753862	-1.62631	4.14901	0.225533	0.818789	0.973109	6870.38	0.883175	0.181416	1.14128	0.168048	0.128231	0.131961	0.116167	0.0662969	0.116167	0.516828	0.102479	0.941917	0.941917	0.976767	0.961278	-0.0155477	0.0649464	0.116167	1.06645	0.773458	0.699688	0.0665249	0.875463	2.13291	0.583522	0.0620318	4.3217	2359.29	0.0674469	48.5862	30893.5	0.0584124	1.18688
130	-1.2738	0.289957	8008.11	0.598232	0.706819	9.62789	5.53396	-0.57962	0.513875	-0.748062	-1.62075	7.15471	0.307523	0.931157	2.04932	6506.02	0.751469	0.531094	1.34196	0.360471	0.233558	0.28442	0.233645	0.101363	0.233645	0.76924	0.175583	0.883178	0.883178	0.953271	0.922118	-0.0522153	0.168078	0.233645	1.15293	0.565384	1.20236	0.160616	0.73025	2.30585	0.968718	0.129516	4.81008	463.875	0.0502247	45.2913	6940.57	0.124265	1.43623
131	-1.24486	-0.130578	29342.5	0.369615	0.573892	7.02907	4.25656	-0.718468	0.358532	-0.792662	-1.65004	5.9066	0.238171	0.86253	1.40052	22698.6	0.868096	0.227763	1.14752	0.202917	0.145608	0.140671	0.112635	0.107902	0.112635	0.506526	0.0997774	0.943682	0.943682	0.977473	0.962455	-0.0309142	0.102963	0.112635	1.06795	0.77357	0.704994	0.107902	0.875736	2.13589	0.592359	0.0633265	4.08375	3820.8	0.0968737	47.567	34238.6	0.0659522	1.21298
132	-1.26443	-0.0985439	34859.5	0.400481	0.586544	7.17841	4.46064	-0.711845	0.37245	-0.785262	-1.64641	6.10706	0.247444	0.866961	1.375	17550.6	0.853609	0.244898	1.18842	0.22656	0.163787	0.172005	0.146251	0.0875209	0.146251	0.594808	0.123957	0.926875	0.926875	0.97075	0.95125	-0.0350462	0.102107	0.146251	1.08718	0.716915	0.839451	0.107397	0.839693	2.17436	0.6932	0.0795639	4.27053	3374.79	0.0727654	44.3307	39589.5	0.0731955	1.23856
133	-1.21515	0.103002	6825.98	0.53269	0.631691	7.74316	4.06202	-0.615773	0.425405	-0.723873	-1.61558	5.6776	0.270372	0.845835	1.61717	5545.52	0.787038	0.33626	1.28051	0.323772	0.217804	0.244231	0.197486	0.108024	0.197486	0.711404	0.157345	0.901257	0.901257	0.960503	0.934171	-0.0310862	0.110937	0.197486	1.12642	0.621796	1.07827	0.108518	0.774839	2.25284	0.880784	0.110429	4.77532	461.79	0.0484006	46.5613	7509.12	0.106481	1.36348
134	-1.2039	0.08662	38337.1	0.525956	0.639701	8.88186	5.21708	-0.609087	0.417454	-0.710424	-1.6387	6.85578	0.269706	0.832854	1.67531	27804.1	0.790598	0.322658	1.2739	0.307431	0.209306	0.237605	0.197495	0.0955515	0.197495	0.709963	0.157051	0.901252	0.901252	0.960501	0.934168	-0.0335934	0.108207	0.197495	1.12421	0.625399	1.06484	0.107559	0.777038	2.24843	0.867343	0.108775	4.6001	2976.02	0.053846	45.7727	43695.6	0.104701	1.35646
135	-1.24055	-0.199684	130680	0.3002	0.542251	5.72712	4.286	-0.744683	0.331381	-0.792448	-1.84902	6.13502	0.225348	0.860474	0.980925	38285.6	0.899104	0.185863	1.1147	0.14782	0.11224	0.109947	0.094093	0.0778192	0.094093	0.449096	0.0851384	0.952953	0.952953	0.981181	0.968636	-0.0210189	0.072496	0.094093	1.05392	0.812841	0.599263	0.0778192	0.899036	2.10783	0.50517	0.0510101	3.64875	23672.9	0.134127	40.1446	158688	0.0504478	1.15986
136	-1.2582	-0.125942	63138.1	0.372164	0.585675	6.92841	4.09727	-0.717026	0.362689	-0.781882	-1.63738	5.73465	0.244168	0.861636	1.29584	18497.3	0.866915	0.228291	1.16296	0.213123	0.153437	0.152862	0.125332	0.101845	0.125332	0.541284	0.109164	0.937334	0.937334	0.974934	0.958223	-0.0332331	0.0947937	0.125332	1.07521	0.751739	0.757585	0.101845	0.862126	2.15042	0.632253	0.0695485	4.21455	6767.89	0.079581	45.8062	73725.9	0.0665424	1.21504
137	-1.30613	0.00701246	10314.4	0.472371	0.634664	10.643	4.74211	-0.698366	0.42949	-0.811077	-1.60398	6.34609	0.269843	0.923998	2.06361	8379.79	0.818294	0.366058	1.26757	0.320368	0.214195	0.234564	0.189863	0.123237	0.189863	0.683006	0.150296	0.905068	0.905068	0.962027	0.936712	-0.0630528	0.149854	0.189863	1.12083	0.63749	1.03131	0.157298	0.784234	2.24167	0.841448	0.106107	4.60688	719.908	0.0595901	42.333	9885.81	0.0908531	1.3032
138	-1.20866	-0.158414	11358.1	0.336549	0.54944	5.10011	2.65313	-0.709599	0.334214	-0.76251	-1.5973	4.25043	0.228668	0.830132	0.978903	6920.58	0.883144	0.185588	1.13054	0.161563	0.122779	0.123402	0.106818	0.0711856	0.106818	0.489631	0.0953293	0.946591	0.946591	0.978636	0.964394	-0.0166003	0.0701735	0.106818	1.06132	0.789561	0.659686	0.0717961	0.885276	2.12263	0.552868	0.0575551	4.23117	1239.25	0.0751878	46.4767	14556	0.0584278	1.18693
139	-1.22201	-0.170282	36362.1	0.326727	0.546259	5.35444	3.03584	-0.718058	0.334996	-0.768182	-1.62953	4.66537	0.227542	0.839687	1.03044	10652.9	0.887518	0.189467	1.12985	0.162684	0.123062	0.122991	0.105872	0.0753734	0.105872	0.486272	0.0945286	0.947064	0.947064	0.978826	0.964709	-0.019628	0.0718416	0.105872	1.06093	0.79104	0.655782	0.0754774	0.886136	2.12186	0.54991	0.0572158	3.99637	4980.68	0.0965772	44.408	45771.1	0.0562409	1.17946
140	-1.28951	-0.115799	144761	0.378712	0.583975	5.16602	4.51455	-0.730745	0.377546	-0.771581	-1.84867	6.36322	0.245707	0.885936	0.718329	117607	0.86387	0.250894	1.15701	0.194585	0.143863	0.146493	0.12447	0.0809365	0.12447	0.540995	0.10882	0.937765	0.937765	0.975106	0.95851	-0.0193113	0.080193	0.12447	1.07308	0.755698	0.747323	0.0809365	0.864683	2.14616	0.622853	0.0677408	4.08458	16210.5	0.0878923	46.4357	159329	0.0680652	1.22039
141	-1.2672	-0.0733402	41028.6	0.4179	0.598272	7.88452	4.31173	-0.715863	0.384731	-0.80592	-1.62781	5.93954	0.251359	0.88404	1.58215	30301.8	0.845251	0.269068	1.18459	0.248068	0.173727	0.172443	0.135957	0.118039	0.135957	0.570435	0.116992	0.932021	0.932021	0.972809	0.954681	-0.0372394	0.113262	0.135957	1.08419	0.728808	0.817977	0.118039	0.847833	2.16838	0.682019	0.0771002	4.24378	4466	0.08507	48.8276	44374	0.0773743	1.25355
142	-1.24195	-0.19849	164309	0.301135	0.542625	5.64281	4.65761	-0.741962	0.330045	-0.791186	-1.65736	6.31497	0.225437	0.856453	1.03919	48137	0.898702	0.183005	1.11391	0.147634	0.111923	0.109322	0.0932999	0.0789563	0.0932999	0.446606	0.0845066	0.95335	0.95335	0.98134	0.9689	-0.0204602	0.0742947	0.0932999	1.05352	0.814183	0.596158	0.0789563	0.89983	2.10704	0.502859	0.0506554	3.62628	30364.6	0.135555	40.7553	201312	0.0506491	1.16054
143	-1.24901	0.00714114	12205.2	0.472768	0.616659	7.3052	3.6916	-0.656614	0.401606	-0.741847	-1.62005	5.31164	0.260765	0.851362	1.4937	7436.87	0.818093	0.293674	1.2433	0.279365	0.19423	0.214632	0.180611	0.0928857	0.180611	0.673235	0.14642	0.909695	0.909695	0.963878	0.939796	-0.0381395	0.116972	0.180611	1.1112	0.655959	0.988369	0.118471	0.798491	2.22241	0.807758	0.0988106	4.64912	871.624	0.0517622	46.6207	13775.9	0.0909535	1.30358
144	-1.18527	-0.0548973	112882	0.426967	0.574627	6.85199	4.50675	-0.65511	0.362102	-0.727805	-1.64133	6.14808	0.240367	0.811799	1.29943	68780.8	0.84085	0.229848	1.18792	0.221453	0.161713	0.171303	0.14675	0.0769314	0.14675	0.600482	0.125019	0.926625	0.926625	0.97065	0.951083	-0.01662	0.0788352	0.14675	1.0871	0.715955	0.84631	0.0769314	0.839526	2.1742	0.69956	0.0795131	4.19819	13630.6	0.0795766	48.3939	144028	0.0795749	1.26152
145	-1.25074	-0.190757	21860.4	0.326895	0.549419	8.70364	3.98126	-0.741032	0.343894	-0.803619	-1.65667	5.63793	0.228602	0.872245	1.49866	14675	0.887444	0.211684	1.12829	0.175843	0.128504	0.123304	0.100708	0.100463	0.100708	0.470033	0.0904231	0.949646	0.949646	0.979858	0.966431	-0.0275744	0.0949797	0.100708	1.05955	0.797571	0.64228	0.100463	0.890097	2.1191	0.541572	0.0560029	4.02788	2839.19	0.098813	46.6775	25498.9	0.0562781	1.17958
146	-1.26237	0.231378	14264.4	0.584186	0.692142	11.0288	5.36052	-0.579472	0.480796	-0.713034	-1.65206	7.01258	0.29566	0.89459	2.09025	11588.8	0.759229	0.464504	1.33913	0.35504	0.230167	0.281242	0.234559	0.0983476	0.234559	0.76714	0.175245	0.88272	0.88272	0.953088	0.921814	-0.0575601	0.178222	0.234559	1.15214	0.566855	1.19577	0.171564	0.730584	2.30427	0.961206	0.12895	4.76192	843.726	0.0473365	47.9296	13532.5	0.120385	1.41994
147	-1.23051	-0.114881	42690.9	0.380134	0.566601	6.31855	4.44608	-0.700954	0.354991	-0.762129	-1.6464	6.09247	0.236757	0.843331	1.22927	12507.1	0.863205	0.21987	1.16675	0.209451	0.15249	0.155101	0.130044	0.0904857	0.130044	0.55485	0.112729	0.934978	0.934978	0.973991	0.956652	-0.0272907	0.085798	0.130044	1.07726	0.744699	0.77438	0.0904857	0.857719	2.15452	0.644336	0.0712863	4.17851	4964.55	0.0827067	47.2112	51814.8	0.0683973	1.22155
148	-1.23667	-0.177796	84521.4	0.320504	0.551513	5.76241	3.2501	-0.73086	0.336783	-0.785805	-1.63311	4.88321	0.229481	0.85192	1.09662	45139.1	0.890266	0.19161	1.13061	0.162956	0.123333	0.123553	0.106637	0.0756867	0.106637	0.488161	0.095073	0.946682	0.946682	0.978673	0.964454	-0.0210324	0.0711015	0.106637	1.06131	0.789832	0.658366	0.0759139	0.885373	2.12262	0.551729	0.0575474	4.04097	10656.8	0.091508	44.9286	103679	0.054867	1.17478
149	-1.26038	0.0621405	12433.3	0.510143	0.631073	6.66855	3.9162	-0.650374	0.419331	-0.749515	-1.62761	5.54381	0.268953	0.862644	1.47316	7575.91	0.79889	0.321168	1.26715	0.301433	0.206041	0.23251	0.194036	0.0954158	0.194036	0.700661	0.154523	0.902982	0.902982	0.961193	0.935321	-0.0409937	0.126825	0.194036	1.12139	0.632204	1.0453	0.126356	0.781593	2.24278	0.851267	0.106636	4.70189	855.393	0.0511966	46.4659	13347.9	0.100555	1.34026
150	-1.21437	-0.0305762	3275.9	0.443467	0.594218	4.76995	2.27712	-0.668095	0.368822	-0.745764	-1.58895	3.86607	0.248645	0.8216	1.02914	3167.83	0.832752	0.228676	1.19779	0.222087	0.163291	0.177981	0.155843	0.0659101	0.155843	0.621957	0.131153	0.922078	0.922078	0.968831	0.948052	-0.0216645	0.0885296	0.155843	1.0919	0.701935	0.875937	0.0868251	0.830175	2.18381	0.720094	0.083456	4.19542	408.553	0.0841857	30.9914	4041.34	0.0836241	1.27632
151	-1.26343	0.216874	16495.8	0.586822	0.709744	10.6947	5.92677	-0.60554	0.479183	-0.748634	-1.64438	7.57115	0.301551	0.898945	2.00567	12760.8	0.757778	0.441423	1.34705	0.385398	0.246352	0.291475	0.229191	0.125258	0.229191	0.764323	0.17385	0.885405	0.885405	0.954162	0.923603	-0.044603	0.126543	0.229191	1.15388	0.565817	1.21192	0.125339	0.731524	2.30776	0.982725	0.130167	4.83661	930.81	0.0455989	47.135	15468.5	0.121111	1.42297
152	-1.24997	0.208141	19368.4	0.576213	0.666934	13.6255	6.52764	-0.585137	0.486741	-0.739506	-1.63919	8.16682	0.288094	0.922509	2.47477	15737.3	0.763601	0.508637	1.34448	0.359915	0.231755	0.28447	0.23743	0.100554	0.23743	0.772347	0.176779	0.881285	0.881285	0.952514	0.920857	-0.0523535	0.163996	0.23743	1.1544	0.562271	1.20978	0.158798	0.726885	2.3088	0.972347	0.130475	4.77581	1086.17	0.0477247	43.5975	17378.8	0.1182	1.41087
153	-1.30065	-0.17821	24883.5	0.33932	0.576778	6.98398	4.20536	-0.764419	0.359246	-0.830896	-1.63641	5.84177	0.240447	0.9014	1.39271	12528.1	0.881902	0.228185	1.16043	0.209135	0.150591	0.150246	0.124429	0.107415	0.124429	0.534388	0.107898	0.937785	0.937785	0.975114	0.958524	-0.0484431	0.106825	0.124429	1.07421	0.754765	0.745268	0.121889	0.863571	2.14843	0.620839	0.0686689	4.31665	2193.81	0.0716346	45.1449	27008.3	0.0590488	1.18906
154	-1.25823	0.0336197	27916.4	0.492012	0.622168	8.73281	5.08326	-0.650505	0.419166	-0.747316	-1.65443	6.73769	0.264468	0.871437	1.72388	30676.5	0.808275	0.336246	1.23644	0.30567	0.207612	0.214774	0.165548	0.128036	0.165548	0.643023	0.137349	0.917226	0.917226	0.96689	0.944817	-0.0402205	0.127166	0.165548	1.10641	0.67249	0.958047	0.128036	0.81082	2.21281	0.792499	0.0950805	4.45203	2570.51	0.0699248	51.445	29713	0.0958624	1.32219
155	-1.26861	-0.0707357	43280.5	0.424355	0.592141	8.04446	4.43498	-0.705141	0.382961	-0.786675	-1.61813	6.05311	0.249792	0.874502	1.54775	26371.2	0.842122	0.267529	1.19848	0.246202	0.174619	0.181454	0.149818	0.0995515	0.149818	0.604318	0.126531	0.925091	0.925091	0.970036	0.950061	-0.036137	0.0965472	0.149818	1.09113	0.707833	0.864915	0.102932	0.833961	2.18226	0.715098	0.0828179	4.42584	3666	0.0647773	49.0888	47659	0.0789391	1.25921
156	-1.22278	-0.0760984	9292.82	0.416268	0.560854	6.03693	3.33132	-0.688878	0.362774	-0.762687	-1.62918	4.9605	0.237943	0.840706	1.25455	4678.68	0.84604	0.232233	1.18017	0.223581	0.161561	0.166305	0.13873	0.0896341	0.13873	0.57885	0.119161	0.930635	0.930635	0.972254	0.953757	-0.0257695	0.0891758	0.13873	1.08318	0.728322	0.815813	0.0911989	0.847457	2.16636	0.677083	0.0762588	4.43095	841.445	0.063998	49.7551	11123.7	0.0769799	1.25213
157	-1.29142	0.00316317	30605.4	0.470723	0.648617	8.99526	6.42171	-0.681526	0.417529	-0.770996	-1.64185	8.06356	0.272363	0.885556	1.62642	24864.3	0.819127	0.319732	1.23544	0.28085	0.194702	0.210067	0.173132	0.10218	0.173132	0.656281	0.141576	0.913434	0.913434	0.965374	0.942289	-0.0445646	0.124841	0.173132	1.10734	0.666825	0.9623	0.128447	0.806098	2.21467	0.789168	0.0957997	4.44667	2706.58	0.0693516	42.8377	31968.1	0.0904363	1.30164
158	-1.26088	0.0870635	41223.2	0.523788	0.662123	9.05098	6.75467	-0.637218	0.437215	-0.749747	-1.64967	8.40435	0.27994	0.87412	1.75105	25117.8	0.791741	0.358038	1.27827	0.315186	0.213017	0.241207	0.19895	0.101371	0.19895	0.708129	0.156975	0.900525	0.900525	0.96021	0.933683	-0.0492326	0.14514	0.19895	1.12591	0.622947	1.06591	0.144486	0.77461	2.25183	0.866962	0.110039	4.58118	3060.97	0.0567362	47.1304	42715.2	0.10413	1.35421
159	-1.21359	-0.0168915	48446.9	0.457239	0.592884	7.10852	4.01663	-0.652251	0.383862	-0.733241	-1.61709	5.63372	0.250488	0.831111	1.41739	29517.9	0.825906	0.265315	1.21539	0.259377	0.183013	0.19451	0.161184	0.0949052	0.161184	0.634605	0.134749	0.919408	0.919408	0.967763	0.946272	-0.0233572	0.0965309	0.161184	1.09866	0.687404	0.91871	0.0949052	0.820749	2.19732	0.757526	0.0889236	4.38189	4715.86	0.0672378	48.9104	57926.6	0.0870471	1.28898
160	-1.19731	-0.19151	48036.1	0.300701	0.524007	4.37018	1.96014	-0.714837	0.318485	-0.758625	-1.62267	3.58281	0.218262	0.8234	0.834462	14073.4	0.898889	0.166996	1.11443	0.136755	0.107311	0.108548	0.0967331	0.0578522	0.0967331	0.458191	0.0873331	0.951633	0.951633	0.980653	0.967756	-0.0105434	0.0581543	0.0967331	1.05427	0.810026	0.6053	0.0578522	0.897368	2.10853	0.508567	0.0513204	3.84971	7575.25	0.106918	46.3923	63687.2	0.0505555	1.16022
161	-1.21926	0.335237	11292.6	0.638902	0.711548	8.71744	6.04917	-0.532853	0.506897	-0.699063	-1.59082	7.63999	0.306842	0.888179	1.91334	10919.3	0.728585	0.504929	1.3692	0.396985	0.251271	0.306157	0.239518	0.122125	0.239518	0.781694	0.179173	0.880241	0.880241	0.952096	0.920161	-0.0487707	0.138345	0.239518	1.16298	0.54799	1.2515	0.135045	0.717256	2.32597	1.01199	0.136419	4.7723	756.14	0.0528215	44.4985	10429.7	0.135707	1.48578
162	-1.19688	0.0649525	9316.41	0.513241	0.623402	7.27626	3.90267	-0.617844	0.407096	-0.716335	-1.62447	5.52714	0.263942	0.826269	1.50534	4690.6	0.797273	0.300989	1.2587	0.293097	0.202158	0.226538	0.188845	0.0916209	0.188845	0.69411	0.152188	0.905578	0.905578	0.962231	0.937052	-0.0297922	0.099433	0.188845	1.11771	0.640121	1.02992	0.0987214	0.787871	2.23541	0.841076	0.103846	4.64396	729.48	0.0534574	42.2266	10879.6	0.101363	1.3434
163	-1.27821	-0.192302	255558	0.309385	0.554651	4.8239	4.03151	-0.759452	0.349292	-0.792829	-1.8489	5.88041	0.231328	0.887664	0.624716	74870.9	0.895131	0.21118	1.11735	0.148827	0.113472	0.112075	0.096585	0.0740658	0.096585	0.457409	0.087179	0.951708	0.951708	0.980683	0.967805	-0.0176281	0.0712864	0.096585	1.05521	0.808491	0.610843	0.0740658	0.896494	2.11043	0.514258	0.0521651	3.63564	43219.2	0.133255	41.7204	290321	0.0524347	1.16655
164	-1.31102	-0.228702	24828	0.320338	0.570011	15.2803	5.51103	-0.781838	0.360231	-0.852498	-1.61319	7.12422	0.236472	0.929242	2.22509	18939.8	0.890339	0.252221	1.13887	0.199461	0.141561	0.133655	0.105438	0.126753	0.105438	0.479971	0.0935995	0.947281	0.947281	0.978912	0.964854	-0.0579598	0.106128	0.105438	1.06386	0.786854	0.666156	0.128696	0.88342	2.12772	0.560718	0.0597732	4.11547	2755.56	0.0958356	44.6745	25599.9	0.0548304	1.17466
165	-1.24641	0.0897587	11915.9	0.523387	0.626656	9.50195	5.39972	-0.644227	0.433526	-0.768685	-1.62472	7.02444	0.26878	0.883084	1.88543	9680.64	0.791952	0.364808	1.28712	0.32698	0.218776	0.2481	0.202624	0.107735	0.202624	0.715838	0.15921	0.898688	0.898688	0.959475	0.932459	-0.0454012	0.129965	0.202624	1.12948	0.615429	1.08741	0.130682	0.76921	2.25896	0.884791	0.112681	4.68049	793.969	0.0519613	43.882	12101	0.104024	1.3538
166	-1.25857	-0.206848	16757.2	0.298977	0.546425	5.04644	2.5573	-0.752929	0.332506	-0.798574	-1.66257	4.21986	0.227123	0.867132	0.966506	10210.5	0.899631	0.185016	1.11594	0.147961	0.112639	0.110883	0.0953861	0.0765579	0.0953861	0.45329	0.0861829	0.952307	0.952307	0.980923	0.968205	-0.0183497	0.0731199	0.0953861	1.05454	0.810682	0.605258	0.0765579	0.897763	2.10909	0.509872	0.0515673	4.03014	2115.12	0.094908	45.7169	20049.2	0.0501847	1.15898
167	-1.30311	-0.023375	18138.5	0.45265	0.631534	8.37741	5.14966	-0.71642	0.405938	-0.812482	-1.61448	6.76413	0.266812	0.900708	1.60072	17540.1	0.828196	0.298018	1.23442	0.293429	0.200406	0.210911	0.168884	0.121464	0.168884	0.643203	0.138231	0.915558	0.915558	0.966223	0.943705	-0.0565847	0.132034	0.168884	1.10629	0.671872	0.950643	0.141291	0.809272	2.21257	0.781759	0.0949488	4.51219	1469.14	0.06571	46.9549	18516.8	0.0859022	1.28473
168	-1.25141	0.109341	20663.8	0.539144	0.651521	7.90593	4.75625	-0.620958	0.434576	-0.726974	-1.622	6.37824	0.278129	0.857092	1.597	10403.8	0.783608	0.349018	1.31025	0.351626	0.230543	0.265124	0.213085	0.116853	0.213085	0.737227	0.16548	0.893458	0.893458	0.957383	0.928972	-0.0371621	0.118005	0.213085	1.13893	0.595415	1.14162	0.116853	0.754528	2.27786	0.928538	0.119552	4.70783	1451.55	0.0516034	42.9745	22042.1	0.108196	1.37029
169	-1.16813	0.0417956	6928.15	0.500031	0.619142	5.54816	3.2614	-0.607654	0.389701	-0.693307	-1.63162	4.89303	0.259112	0.794414	1.20188	6699.56	0.80414	0.261851	1.24881	0.267685	0.189083	0.216643	0.188388	0.0710149	0.188388	0.694452	0.152157	0.905806	0.905806	0.962322	0.937204	-0.0218265	0.0929757	0.188388	1.11433	0.645327	1.01457	0.0894464	0.791472	2.22867	0.826186	0.101258	4.55617	619.886	0.0564662	41.796	8827.85	0.0979298	1.33011
170	-1.21148	-0.0240989	13218.3	0.452284	0.585889	8.61919	3.75588	-0.654397	0.386374	-0.745513	-1.62231	5.37819	0.247564	0.840683	1.66121	10738.8	0.828378	0.278512	1.21427	0.261873	0.184053	0.194084	0.159529	0.0998541	0.159529	0.628668	0.133286	0.920236	0.920236	0.968094	0.946824	-0.0334398	0.100412	0.159529	1.09801	0.689907	0.910073	0.103608	0.822223	2.19602	0.750544	0.0884031	4.47307	1169.45	0.0625275	47.1575	15493.2	0.085811	1.28439
171	-1.27129	0.128459	17101.2	0.535262	0.651839	12.1399	6.08056	-0.634079	0.47036	-0.782267	-1.63705	7.71761	0.278342	0.932609	2.34134	16536.7	0.785673	0.467704	1.30358	0.339746	0.224159	0.258937	0.212708	0.110034	0.212708	0.725388	0.162983	0.893646	0.893646	0.957458	0.929097	-0.0703401	0.189207	0.212708	1.13664	0.601195	1.11164	0.187567	0.757003	2.27329	0.89893	0.117911	4.64738	1130.13	0.0574777	44.0079	15447.9	0.107164	1.36619
172	-1.22419	0.037894	31748.5	0.4938	0.619233	9.85519	5.29605	-0.635395	0.408881	-0.732982	-1.61105	6.90711	0.261429	0.848395	1.78577	19344.1	0.807355	0.316047	1.24332	0.29588	0.203016	0.217532	0.174822	0.109933	0.174822	0.664528	0.143481	0.912589	0.912589	0.965036	0.941726	-0.0312958	0.110871	0.174822	1.11024	0.660342	0.985756	0.109933	0.802346	2.22049	0.810935	0.0980884	4.49296	2714.6	0.0615431	49.276	35611.6	0.0963223	1.32395
173	-1.22685	0.00300072	59664.5	0.471013	0.613158	6.74467	4.28111	-0.652363	0.393738	-0.736544	-1.62363	5.90474	0.258541	0.837727	1.38055	30039.6	0.818981	0.276209	1.22597	0.268616	0.18844	0.202629	0.1679	0.0947198	0.1679	0.648644	0.138932	0.91605	0.91605	0.96642	0.944033	-0.0310574	0.095072	0.1679	1.10331	0.675803	0.943989	0.0971922	0.812744	2.20661	0.776089	0.0926322	4.40036	5551.07	0.0652929	47.9828	69628.1	0.0905096	1.30191
174	-1.24331	0.0602472	15201.6	0.506815	0.650377	6.491	3.41243	-0.637285	0.412423	-0.725231	-1.62758	5.04001	0.272125	0.840943	1.36559	11024.7	0.800623	0.301052	1.2543	0.286096	0.198525	0.222803	0.18734	0.0875449	0.18734	0.690785	0.151223	0.90633	0.90633	0.962532	0.937553	-0.0304161	0.104262	0.18734	1.11599	0.643705	1.01982	0.10311	0.79034	2.23198	0.832483	0.102536	4.61144	1149.11	0.053457	50.9086	17210.2	0.0996887	1.3369
175	-1.22424	-0.0418796	12492.5	0.435796	0.60216	5.27333	2.66042	-0.676503	0.377113	-0.755716	-1.61698	4.2774	0.253056	0.836812	1.16306	7611.66	0.836531	0.242598	1.18542	0.223908	0.162662	0.170054	0.143257	0.081193	0.143257	0.591483	0.122534	0.928372	0.928372	0.971349	0.952248	-0.0230903	0.085877	0.143257	1.08568	0.720811	0.833387	0.0862314	0.842688	2.17137	0.69013	0.0783277	4.51893	1070.89	0.0600277	57.0435	14923.7	0.0817345	1.26939
176	-1.25463	-0.0275443	15469.8	0.451355	0.623975	8.37869	5.34875	-0.67415	0.395923	-0.756481	-1.62494	6.9737	0.261973	0.856941	1.48874	12281.8	0.82884	0.27987	1.19872	0.260738	0.182078	0.183933	0.144901	0.113436	0.144901	0.592967	0.123264	0.92755	0.92755	0.97102	0.9517	-0.0443145	0.111593	0.144901	1.09039	0.712319	0.855279	0.118632	0.837161	2.18078	0.710378	0.0822085	4.19006	2074.17	0.0984603	36.9629	17460.3	0.0855799	1.28354
177	-1.27405	-0.109112	23359	0.393302	0.615394	6.72762	4.64755	-0.713122	0.374721	-0.776389	-1.61271	6.26027	0.254801	0.865793	1.27045	11760.7	0.857015	0.241055	1.19852	0.244979	0.173497	0.180952	0.150522	0.102249	0.150522	0.604765	0.126808	0.924739	0.924739	0.969896	0.949826	-0.0320424	0.0972566	0.150522	1.09126	0.707455	0.867377	0.102298	0.833478	2.18252	0.716855	0.0828684	4.40051	2157.12	0.0692226	41.6879	26706.3	0.0714923	1.23249
178	-1.23823	-0.0859813	60221.8	0.404096	0.578915	6.77492	4.50632	-0.691177	0.36739	-0.760746	-1.66173	6.16804	0.242912	0.846388	1.31223	36694.2	0.851885	0.238646	1.17887	0.223231	0.161084	0.165288	0.13775	0.0922187	0.13775	0.575891	0.118393	0.931125	0.931125	0.97245	0.954083	-0.0260675	0.0896124	0.13775	1.08258	0.730088	0.811812	0.0922187	0.848545	2.16516	0.674063	0.0757594	4.16256	7196.38	0.0856049	48.1241	71613.7	0.0740573	1.24163
179	-1.24655	0.171968	24354.1	0.570301	0.67912	8.79305	5.22865	-0.597536	0.457321	-0.719437	-1.64157	6.87022	0.289318	0.867351	1.75695	12261.5	0.766827	0.395248	1.32097	0.35319	0.231311	0.271791	0.220389	0.108862	0.220389	0.750704	0.169548	0.889806	0.889806	0.955922	0.926537	-0.0397379	0.119449	0.220389	1.14372	0.584362	1.16466	0.11805	0.746084	2.28744	0.944275	0.123045	4.76879	1527.38	0.0471806	48.1891	24824.5	0.116587	1.40423
180	-1.26134	0.0110389	53655.9	0.476334	0.618176	9.38512	6.91745	-0.666125	0.414952	-0.757955	-1.84528	8.76273	0.262218	0.878764	1.66592	27014	0.816285	0.328505	1.24142	0.290795	0.200073	0.21535	0.175144	0.107392	0.175144	0.663457	0.143357	0.912428	0.912428	0.964971	0.941619	-0.0341439	0.106322	0.175144	1.10966	0.661396	0.981154	0.108029	0.802763	2.21933	0.806011	0.0976235	4.47016	4367.68	0.0628606	47.7938	56717.1	0.0918575	1.30699
181	-1.25211	0.127756	7089.1	0.536216	0.653674	13.0897	5.32457	-0.615395	0.465907	-0.759913	-1.59503	6.9196	0.278341	0.915615	2.40571	6855.11	0.785166	0.45964	1.2983	0.345319	0.227928	0.257472	0.205705	0.119173	0.205705	0.721731	0.160965	0.897147	0.897147	0.958859	0.931432	-0.0454059	0.123632	0.205705	1.13372	0.607446	1.10999	0.125467	0.76343	2.26744	0.904284	0.115794	4.72412	450.54	0.0532805	43.7135	6639.36	0.107417	1.36719
182	-1.26362	0.0581941	14831.1	0.505633	0.635944	7.75463	4.48658	-0.651555	0.422556	-0.75134	-1.69294	6.17952	0.270245	0.869546	1.58757	12049	0.801237	0.331586	1.25667	0.307745	0.209396	0.227464	0.182713	0.111338	0.182713	0.681373	0.148422	0.908644	0.908644	0.963457	0.939096	-0.0307975	0.113293	0.182713	1.11601	0.646489	1.01983	0.111338	0.792636	2.23201	0.837121	0.102544	4.59193	1111.79	0.0566804	50.8975	15716.3	0.0993816	1.33571
183	-1.21303	0.0429997	24259.2	0.499738	0.618344	10.5938	5.42137	-0.631075	0.412808	-0.73648	-1.64064	7.06201	0.261843	0.85318	1.9508	14781.4	0.804292	0.32966	1.25144	0.301751	0.206262	0.223399	0.180067	0.109079	0.180067	0.675238	0.146676	0.909967	0.909967	0.963987	0.939978	-0.0332295	0.109275	0.180067	1.11383	0.651591	1.0059	0.109238	0.796142	2.22765	0.825829	0.100866	4.64132	1781.3	0.0534492	50.7588	26804.6	0.0978539	1.32982
184	-1.24008	0.0249978	36846.9	0.484871	0.626053	10.5423	7.1077	-0.649321	0.410607	-0.745292	-1.64358	8.75128	0.26453	0.859156	1.80645	18551.5	0.811936	0.316531	1.2451	0.290169	0.199991	0.217579	0.178495	0.10261	0.178495	0.670244	0.145388	0.910753	0.910753	0.964301	0.940502	-0.0362645	0.105563	0.178495	1.11145	0.656576	0.990641	0.108053	0.799303	2.2229	0.812147	0.0990183	4.63844	2630.96	0.0527056	48.7727	40530.2	0.0940321	1.31522
185	-1.24472	0.127634	37446.6	0.545767	0.656322	10.7837	6.19127	-0.610237	0.445411	-0.72713	-1.63586	7.82713	0.279531	0.87162	1.97984	18853.6	0.780072	0.387331	1.30147	0.338798	0.224631	0.258367	0.210108	0.108567	0.210108	0.7318	0.163829	0.894946	0.894946	0.957978	0.929964	-0.0399563	0.117527	0.210108	1.13551	0.601933	1.12236	0.1175	0.759437	2.27102	0.912251	0.117119	4.70909	2477.99	0.0502737	48.1601	38449.7	0.109964	1.37736
186	-1.18433	-0.117362	11361.7	0.364758	0.543086	5.11264	2.01307	-0.682807	0.336853	-0.739508	-1.63505	3.64811	0.22684	0.811949	1.04951	5720.45	0.870337	0.193036	1.15631	0.193996	0.143354	0.14586	0.124062	0.0826394	0.124062	0.539628	0.108482	0.937969	0.937969	0.975188	0.958646	-0.0174827	0.0831701	0.124062	1.07278	0.756557	0.745941	0.0826394	0.865187	2.14556	0.621879	0.0674806	4.29672	1239.5	0.071922	42.3285	14999.4	0.0648314	1.20906
187	-1.19243	0.0201727	13182.1	0.48542	0.617001	5.45695	3.09309	-0.628514	0.38688	-0.704226	-1.5917	4.68479	0.257074	0.808784	1.17447	8031.67	0.811655	0.259102	1.22814	0.273153	0.190979	0.204785	0.168198	0.0970264	0.168198	0.651653	0.13955	0.915901	0.915901	0.96636	0.943934	-0.022816	0.100291	0.168198	1.10408	0.673959	0.952455	0.0970264	0.811821	2.20816	0.784257	0.0932456	4.5561	1128.19	0.0559842	49.5732	16356.5	0.0941725	1.31575
188	-1.30353	-0.165992	29238.5	0.347344	0.583273	6.59838	3.05265	-0.753324	0.364876	-0.815699	-1.62782	4.68047	0.24369	0.89595	1.32322	21204.9	0.878286	0.235229	1.14345	0.189585	0.138499	0.136063	0.112449	0.0966042	0.112449	0.50509	0.0995195	0.943775	0.943775	0.97751	0.962517	-0.0298806	0.0896454	0.112449	1.06656	0.776225	0.695483	0.0966042	0.877216	2.13312	0.583034	0.0621279	4.04275	3428.73	0.0941338	41.0897	31990.7	0.0608572	1.19528
189	-1.23596	0.111684	24324.2	0.534269	0.641921	10.0324	6.99035	-0.61803	0.43262	-0.728813	-1.66527	8.65562	0.273854	0.858712	1.82041	14821.5	0.7862	0.355425	1.29207	0.327076	0.218777	0.251011	0.206532	0.103357	0.206532	0.723676	0.161517	0.896734	0.896734	0.958694	0.931156	-0.0441014	0.131479	0.206532	1.13178	0.609711	1.10038	0.13096	0.764957	2.26355	0.89385	0.114386	4.66442	1717.57	0.0520681	46.0571	25934.4	0.1069	1.36514
190	-1.30774	-0.158723	24037.6	0.344675	0.605413	4.75151	2.7327	-0.757077	0.363089	-0.813851	-1.61606	4.34876	0.250806	0.889174	0.984416	12102.3	0.879492	0.217465	1.14236	0.185123	0.13623	0.134752	0.112568	0.0912466	0.112568	0.505528	0.0996224	0.943716	0.943716	0.977486	0.962477	-0.0283225	0.0844484	0.112568	1.06622	0.776718	0.693446	0.0912466	0.877501	2.13243	0.580879	0.0618298	4.14214	2553.58	0.0839909	43.2155	26739.2	0.060254	1.1932
191	-1.27246	0.00494748	21934.3	0.47303	0.609714	9.194	5.5195	-0.671484	0.409151	-0.761413	-1.62082	7.14032	0.259125	0.878409	1.7477	17819.8	0.81796	0.320711	1.27267	0.328365	0.218612	0.239151	0.190682	0.126228	0.190682	0.691637	0.152091	0.904659	0.904659	0.961864	0.936439	-0.0401443	0.124523	0.190682	1.12267	0.632992	1.05239	0.126228	0.781988	2.24534	0.861706	0.107458	4.63985	1633.88	0.0574763	42.2948	23252.2	0.0910199	1.30383
192	-1.18969	-0.0993883	17554.7	0.38683	0.558732	5.47196	2.59918	-0.677613	0.346336	-0.738751	-1.60612	4.2053	0.23292	0.814504	1.08494	8838.32	0.860067	0.204258	1.1654	0.196198	0.1462	0.152584	0.13234	0.07183	0.13234	0.562496	0.114623	0.93383	0.93383	0.973532	0.955887	-0.0169646	0.0714766	0.13234	1.07719	0.742915	0.777799	0.07183	0.85664	2.15438	0.64546	0.0712308	4.36836	1740.61	0.0657803	48.1201	22758.2	0.0699664	1.22709
193	-1.22312	0.0398687	8316.95	0.49621	0.636973	8.26975	3.90487	-0.641885	0.41067	-0.746362	-1.58622	5.49109	0.266452	0.85005	1.66726	6756.89	0.806114	0.310568	1.24162	0.317349	0.213646	0.219682	0.166625	0.137323	0.166625	0.648052	0.138514	0.916688	0.916688	0.966675	0.944458	-0.0302334	0.143499	0.166625	1.10831	0.668333	0.974604	0.137323	0.808378	2.21662	0.807979	0.0965766	4.58257	689.699	0.0599217	47.7313	9278.37	0.096943	1.32632
194	-1.2789	-0.169827	116427	0.337738	0.571729	5.94387	5.23321	-0.749346	0.352791	-0.810801	-1.64727	6.88048	0.238296	0.87999	1.16223	58618.2	0.882612	0.212863	1.13444	0.179949	0.131977	0.128354	0.105879	0.0957251	0.105879	0.485946	0.0944919	0.94706	0.94706	0.978824	0.964707	-0.0275207	0.0899045	0.105879	1.06246	0.788391	0.664964	0.0957251	0.884601	2.12492	0.559085	0.0585584	3.98187	15408.1	0.102483	45.073	132699	0.0586941	1.18784
195	-1.22884	-0.0350747	9660.5	0.44279	0.598872	6.50789	2.99123	-0.668922	0.380824	-0.751295	-1.59951	4.59074	0.251071	0.839087	1.33604	7848.33	0.833086	0.25661	1.20938	0.262219	0.183742	0.190951	0.154924	0.105785	0.154924	0.618719	0.130351	0.922538	0.922538	0.969015	0.948359	-0.0297858	0.105382	0.154924	1.09561	0.696712	0.896475	0.106184	0.826925	2.19123	0.74155	0.0864688	4.39979	1006.78	0.0733752	37.6659	11430.8	0.0834568	1.27571
196	-1.23466	0.0258393	46367.5	0.48487	0.62339	8.48688	4.32792	-0.644052	0.408422	-0.737831	-1.63095	5.95887	0.262777	0.852224	1.66818	23344.7	0.811936	0.311482	1.24662	0.291249	0.200522	0.218616	0.179562	0.102746	0.179562	0.672069	0.145966	0.910219	0.910219	0.964088	0.940146	-0.0374079	0.10698	0.179562	1.11213	0.654945	0.994121	0.109863	0.798087	2.22426	0.814558	0.0995447	4.49222	3943.32	0.0617669	49.4467	51835.6	0.0940318	1.31522
197	-1.21165	0.162985	20816.3	0.562584	0.654742	12.2881	6.55054	-0.590739	0.450925	-0.718862	-1.64865	8.19918	0.280658	0.867622	2.15357	12683.7	0.771018	0.403796	1.30789	0.334946	0.222543	0.261511	0.216165	0.0985171	0.216165	0.74445	0.167514	0.891917	0.891917	0.956767	0.927945	-0.035952	0.117118	0.216165	1.13866	0.593648	1.14091	0.114802	0.753259	2.27732	0.924741	0.119419	4.75533	1335.41	0.0482917	50.1217	21321	0.114491	1.39565
198	-1.28342	-0.171691	124551	0.337566	0.573571	5.93884	5.23321	-0.751418	0.353822	-0.812399	-1.64727	6.88048	0.239374	0.882354	1.16304	62708.7	0.882689	0.21392	1.13505	0.178369	0.131421	0.128622	0.10694	0.0921727	0.10694	0.489013	0.0953017	0.94653	0.94653	0.978612	0.964353	-0.0278132	0.0855395	0.10694	1.06284	0.786917	0.667822	0.0921727	0.883691	2.12568	0.560883	0.0588905	4.11106	14342.2	0.0896503	46.0159	141212	0.0586556	1.18771
199	-1.21484	-0.00972691	20601	0.462117	0.594922	7.21446	3.8256	-0.651899	0.386361	-0.739175	-1.60809	5.43369	0.251225	0.834128	1.4788	12552.6	0.823462	0.270798	1.23687	0.277348	0.192852	0.210298	0.175643	0.0974691	0.175643	0.662056	0.143217	0.912179	0.912179	0.964871	0.941452	-0.0398005	0.11544	0.175643	1.10823	0.663812	0.96998	0.118615	0.803949	2.21646	0.794337	0.0964851	4.55467	1652.23	0.0558016	47.0804	24381.9	0.0882688	1.29353
200	-1.22621	-0.0267701	14975	0.45076	0.60589	6.73184	3.39391	-0.666622	0.383178	-0.750121	-1.61294	5.00685	0.253024	0.838737	1.35999	12165.9	0.829137	0.259096	1.19996	0.263784	0.183585	0.185086	0.145374	0.117061	0.145374	0.596568	0.123979	0.927313	0.927313	0.970925	0.951542	-0.0301678	0.117968	0.145374	1.09088	0.71079	0.865061	0.117061	0.83643	2.18177	0.719686	0.0826152	4.51648	1342.57	0.0630699	47.8137	17649.8	0.0854317	1.28299
201	-1.2786	-0.120795	39397	0.375485	0.601479	5.88331	4.00328	-0.721444	0.368401	-0.781226	-1.61958	5.62286	0.250734	0.866557	1.13641	19837.1	0.865373	0.230439	1.15653	0.201005	0.146712	0.146927	0.12218	0.0911201	0.12218	0.533375	0.106938	0.93891	0.93891	0.975564	0.959273	-0.0306185	0.0847372	0.12218	1.07254	0.758509	0.739069	0.0917409	0.866371	2.14508	0.616889	0.0672766	4.24959	4072.04	0.0776144	49.4599	45401.8	0.0673136	1.21775
202	-1.19741	0.131247	30739.8	0.549499	0.640616	8.81315	5.19981	-0.591171	0.430595	-0.704266	-1.64797	6.84777	0.272637	0.836327	1.74201	18730.1	0.778072	0.34996	1.29199	0.329604	0.220637	0.251855	0.204891	0.104796	0.204891	0.725016	0.161502	0.897554	0.897554	0.959022	0.931703	-0.0336648	0.108624	0.204891	1.13148	0.610125	1.10428	0.107243	0.766076	2.26296	0.899386	0.114187	4.70401	2191.95	0.0498749	48.9219	34195.5	0.110964	1.38137
203	-1.25727	0.0431563	9379.07	0.500022	0.642426	8.46541	4.81505	-0.647146	0.414795	-0.735837	-1.61384	6.42889	0.270633	0.855835	1.57099	5723.77	0.804145	0.313656	1.26086	0.320791	0.215848	0.231816	0.182488	0.12376	0.182488	0.678127	0.147755	0.908756	0.908756	0.963502	0.939171	-0.0408016	0.122332	0.182488	1.11737	0.645093	1.02269	0.123854	0.791389	2.23473	0.840206	0.103576	4.68749	662.079	0.0517047	47.4957	10297.1	0.0979274	1.33011
204	-1.2791	-0.0041871	14323.5	0.466867	0.620837	6.24803	3.56517	-0.695093	0.400853	-0.786253	-1.5868	5.15197	0.263084	0.876483	1.38027	7211.35	0.821074	0.285069	1.24925	0.289855	0.199177	0.219438	0.183151	0.102104	0.183151	0.673446	0.147038	0.908425	0.908425	0.96337	0.93895	-0.0543867	0.150507	0.183151	1.11361	0.651668	0.994609	0.153073	0.794816	2.22722	0.811458	0.100647	4.61349	1026.73	0.0550672	43.405	15308.9	0.0894632	1.29799
205	-1.21861	0.121539	23234.3	0.544716	0.644485	8.17843	5.91756	-0.602792	0.429597	-0.708108	-1.61093	7.52849	0.27327	0.840567	1.61088	15445	0.780635	0.343194	1.28836	0.315409	0.213343	0.247417	0.206597	0.0917687	0.206597	0.727731	0.162366	0.896701	0.896701	0.958681	0.931134	-0.0344051	0.116162	0.206597	1.13055	0.610626	1.09887	0.113512	0.766148	2.26111	0.892274	0.113504	4.63109	1705.88	0.0518756	48.9067	25670.4	0.109683	1.37623
206	-1.18738	-0.0609902	17214	0.4209	0.565269	6.923	4.7225	-0.662555	0.359782	-0.734763	-1.6584	6.3809	0.236675	0.817779	1.34393	8666.83	0.843799	0.229784	1.18643	0.239787	0.17011	0.172635	0.140091	0.104251	0.140091	0.582863	0.120206	0.929955	0.929955	0.971982	0.953303	-0.0243927	0.105444	0.140091	1.08549	0.723431	0.832205	0.104251	0.844464	2.17098	0.692114	0.0781814	4.38332	1744.28	0.0677654	47.8424	21719.4	0.0781005	1.25618
207	-1.24233	-0.127678	104392	0.361914	0.563822	5.48876	4.78275	-0.711601	0.358537	-0.753349	-1.84695	6.6297	0.235721	0.855268	0.749537	63607.7	0.871644	0.225108	1.14953	0.180247	0.1357	0.139405	0.121056	0.0711052	0.121056	0.531569	0.106284	0.939472	0.939472	0.975789	0.959648	-0.0142634	0.072019	0.121056	1.07002	0.763485	0.726804	0.0711052	0.869454	2.14004	0.605749	0.0651153	3.87268	15311.6	0.10729	43.8631	124394	0.0641778	1.20679
208	-1.2614	0.0720889	13771.8	0.513707	0.636985	6.81945	4.19247	-0.652096	0.424672	-0.758151	-1.62543	5.8179	0.272751	0.868664	1.49795	8391.43	0.79703	0.329347	1.26935	0.319015	0.215156	0.236701	0.190069	0.113304	0.190069	0.693611	0.152336	0.904966	0.904966	0.961986	0.936644	-0.0406295	0.1162	0.190069	1.12146	0.634279	1.0458	0.117985	0.783505	2.24292	0.855734	0.106692	4.6828	952.119	0.052168	47.728	14546.6	0.101485	1.34387
209	-1.21768	0.0246922	22258.6	0.485439	0.615951	14.4299	8.21229	-0.63855	0.410483	-0.744455	-1.62148	9.83378	0.261019	0.860236	2.21977	13562.7	0.811645	0.332261	1.25178	0.29528	0.202579	0.222268	0.182937	0.103129	0.182937	0.678351	0.147896	0.908531	0.908531	0.963413	0.939021	-0.0391179	0.111283	0.182937	1.11442	0.649501	1.00662	0.114126	0.794116	2.22883	0.823686	0.101301	4.61502	1621.31	0.0539018	46.661	24413.5	0.0941773	1.31577
210	-1.23276	-0.170986	25069.3	0.331618	0.547482	6.88089	5.03106	-0.722673	0.339155	-0.778573	-1.63707	6.66813	0.22833	0.849096	1.21829	12621.7	0.885346	0.198707	1.13859	0.178374	0.132223	0.131178	0.110654	0.0879342	0.110654	0.499843	0.0981445	0.944673	0.944673	0.977869	0.963115	-0.025339	0.0823507	0.110654	1.06464	0.780939	0.682623	0.0880326	0.880032	2.12928	0.571969	0.0604582	4.26555	2568.34	0.0738623	50.0321	30785.2	0.0573272	1.18316
211	-1.21965	0.172344	23692.1	0.566755	0.655018	10.1559	5.51908	-0.587049	0.45469	-0.719749	-1.60993	7.12901	0.280134	0.867447	1.99354	14436.2	0.768755	0.407837	1.3062	0.345766	0.228589	0.26265	0.210872	0.111364	0.210872	0.732479	0.164102	0.894564	0.894564	0.957826	0.929709	-0.0470366	0.135339	0.210872	1.13721	0.599137	1.12692	0.13448	0.757352	2.27442	0.916046	0.11838	4.76519	1539.93	0.0489084	51.6351	24205	0.115622	1.40027
212	-1.21883	0.0774282	6411.13	0.526885	0.64709	6.9852	3.55149	-0.62623	0.421514	-0.735123	-1.56826	5.11976	0.272584	0.844899	1.52261	3227.79	0.790108	0.321691	1.28496	0.322924	0.217007	0.246435	0.201771	0.104105	0.201771	0.71849	0.159586	0.899115	0.899115	0.959646	0.932743	-0.0322808	0.107925	0.201771	1.12862	0.616311	1.08973	0.106662	0.770498	2.25723	0.887957	0.112051	4.72016	451.965	0.0503246	42.327	7095.96	0.104946	1.35742
213	-1.20589	0.129094	20467.2	0.545149	0.640478	10.0003	5.60689	-0.59718	0.43928	-0.717799	-1.61071	7.2176	0.273278	0.857022	1.94704	16627.9	0.780403	0.377862	1.28928	0.340905	0.226623	0.252202	0.198959	0.119742	0.198959	0.711881	0.157723	0.90052	0.90052	0.960208	0.93368	-0.0420408	0.120766	0.198959	1.12959	0.616697	1.08945	0.121244	0.770935	2.25917	0.890496	0.11279	4.73268	1380.41	0.0495374	48.724	21746.7	0.109799	1.3767
214	-1.18474	0.103275	8281.3	0.536692	0.621967	8.32088	3.99059	-0.5884	0.419375	-0.695005	-1.65309	5.64368	0.265486	0.823148	1.69195	6727.78	0.784913	0.331358	1.272	0.314717	0.213434	0.237983	0.192983	0.104265	0.192983	0.704438	0.155072	0.903508	0.903508	0.961403	0.935672	-0.0256916	0.110873	0.192983	1.12283	0.629445	1.06105	0.105931	0.780679	2.24566	0.868064	0.107742	4.70124	613.87	0.0502266	50.6488	9593.21	0.107543	1.3677
215	-1.21377	-0.0790758	134883	0.409063	0.572639	8.11623	6.79868	-0.676529	0.363406	-0.745678	-1.66015	8.45882	0.240105	0.832838	1.42965	82186.7	0.849508	0.235928	1.17574	0.223194	0.160646	0.163199	0.134595	0.0950832	0.134595	0.568101	0.116199	0.932702	0.932702	0.973081	0.955135	-0.0263223	0.0929572	0.134595	1.08101	0.734904	0.800678	0.0950832	0.851691	2.16202	0.666083	0.0744484	4.08241	18000.6	0.0925657	47.2528	165198	0.0752461	1.24589
216	-1.18151	0.332062	10986.5	0.651491	0.714806	6.46309	4.05187	-0.517865	0.484447	-0.657097	-1.60781	5.65968	0.307354	0.834088	1.51643	6694.35	0.721379	0.427519	1.38487	0.401472	0.251641	0.314896	0.248895	0.117283	0.248895	0.803712	0.185513	0.875552	0.875552	0.950221	0.917035	-0.0285878	0.127937	0.248895	1.16977	0.532591	1.2956	0.118233	0.705781	2.33954	1.04671	0.140948	4.90075	683.879	0.0433054	47.0222	11392	0.139311	1.5019
217	-1.25243	-0.0322497	37815.6	0.445335	0.602261	6.74553	4.40553	-0.680364	0.39284	-0.747714	-1.8467	6.25224	0.254347	0.86177	1.17929	19039.7	0.831828	0.279752	1.21681	0.256698	0.181608	0.194882	0.163557	0.0915681	0.163557	0.638305	0.136011	0.918222	0.918222	0.967289	0.945481	-0.0276533	0.0897517	0.163557	1.09953	0.684769	0.922348	0.091708	0.818692	2.19906	0.758791	0.0896098	4.57107	2816.21	0.0553065	48.3875	42356.7	0.0840862	1.27802
218	-1.24609	-0.133382	23835.3	0.363469	0.568906	5.11009	3.19057	-0.719682	0.351406	-0.780951	-1.65046	4.84102	0.238303	0.851796	1.03025	12000.7	0.87093	0.207615	1.1574	0.191078	0.142204	0.146258	0.126007	0.0772334	0.126007	0.544216	0.109813	0.936996	0.936996	0.974799	0.957998	-0.0217168	0.0735848	0.126007	1.07347	0.754054	0.749409	0.0772334	0.863528	2.14694	0.623401	0.0680664	4.31782	2258.28	0.068743	46.0793	28610.9	0.0645349	1.20803
219	-1.20985	0.141583	8396.57	0.561943	0.666625	6.84656	4.34173	-0.588367	0.430964	-0.689073	-1.58721	5.92894	0.280321	0.823252	1.40811	5116.18	0.771365	0.331569	1.29647	0.307877	0.209193	0.250825	0.215497	0.0765117	0.215497	0.745744	0.16769	0.892252	0.892252	0.956901	0.928168	-0.02886	0.116092	0.215497	1.13474	0.599148	1.12417	0.11022	0.75751	2.26948	0.908673	0.116581	4.80543	555.672	0.0448521	48.8059	9556.44	0.114318	1.39495
220	-1.21504	-0.0648435	22332.4	0.422936	0.575959	16.5706	6.32584	-0.670791	0.377309	-0.757215	-1.64417	7.97001	0.242228	0.855147	2.30974	18143.3	0.842811	0.281316	1.18155	0.240332	0.169773	0.169497	0.13495	0.109143	0.13495	0.56756	0.116233	0.932525	0.932525	0.97301	0.955017	-0.041715	0.104755	0.13495	1.08301	0.731543	0.807537	0.112905	0.849517	2.16602	0.672587	0.0761118	4.49761	1860.63	0.0609265	50.4299	25738.6	0.0785944	1.25797
221	-1.16	0.205353	3104.4	0.564491	0.613501	10.7898	4.63125	-0.607363	0.449686	-0.778978	-1.53809	6.16934	0.27024	0.878771	2.18111	3002.23	0.769985	0.403348	1.32276	0.312226	0.207319	0.26368	0.238254	0.0653803	0.238254	0.765817	0.175451	0.880873	0.880873	0.952349	0.920582	-0.0747497	0.239909	0.238254	1.1473	0.573582	1.16175	0.220531	0.733578	2.29459	0.923494	0.125484	4.35879	340.045	0.0845883	27.5367	3095.34	0.115008	1.39776
222	-1.26459	-0.162522	25417.9	0.340557	0.571129	5.54498	2.4478	-0.737819	0.350371	-0.798156	-1.62416	4.07197	0.237928	0.867557	1.11908	12797.5	0.881347	0.208277	1.14195	0.181232	0.134355	0.133987	0.113242	0.0861488	0.113242	0.507537	0.100143	0.943379	0.943379	0.977352	0.962253	-0.0262468	0.0801628	0.113242	1.06619	0.776243	0.694022	0.0864176	0.877189	2.13238	0.58078	0.0618072	4.13882	2889.96	0.0855753	45.5268	29764	0.0593266	1.19002
223	-1.2353	-0.14403	27546.7	0.352645	0.562966	5.11763	3.08811	-0.718873	0.345415	-0.778768	-1.60268	4.69079	0.234082	0.847105	1.03158	19978.3	0.875881	0.200809	1.14397	0.175126	0.132136	0.134792	0.116867	0.0717192	0.116867	0.519438	0.103092	0.941566	0.941566	0.976627	0.961044	-0.015385	0.0716627	0.116867	1.06747	0.771078	0.707349	0.0717192	0.874099	2.13493	0.590481	0.0629149	4.16128	3117.81	0.0812184	47.5763	33623.3	0.0620596	1.19944
224	-1.21584	-0.0507201	25832	0.427299	0.592461	5.71415	3.26431	-0.670995	0.368563	-0.739789	-1.60788	4.87219	0.248166	0.826159	1.16061	13005.7	0.840688	0.232304	1.19947	0.237805	0.170808	0.181047	0.153081	0.0864658	0.153081	0.614307	0.129102	0.923459	0.923459	0.969384	0.948973	-0.024665	0.0850506	0.153081	1.092	0.703834	0.875505	0.086742	0.831457	2.184	0.722424	0.0835321	4.457	2302.05	0.060825	48.9925	31817.5	0.079656	1.26182
225	-1.22084	0.111491	12678.2	0.533023	0.639711	12.2811	5.02254	-0.612434	0.445492	-0.741805	-1.6232	6.64574	0.27345	0.885937	2.27991	10300.1	0.786861	0.40981	1.30353	0.345369	0.227125	0.259896	0.210623	0.116411	0.210623	0.725014	0.162525	0.894689	0.894689	0.957875	0.929792	-0.059265	0.157524	0.210623	1.13628	0.602216	1.11585	0.15899	0.758408	2.27256	0.905228	0.11763	4.67683	958.157	0.0593176	40.0351	12710.2	0.106569	1.36383
226	-1.20082	0.218826	13665.5	0.591246	0.660396	9.17236	5.91328	-0.563423	0.457788	-0.695895	-1.60225	7.51553	0.285641	0.847165	1.82002	8326.66	0.755338	0.400243	1.32352	0.350313	0.230319	0.273343	0.222166	0.102625	0.222166	0.755633	0.170891	0.888917	0.888917	0.955567	0.925945	-0.0395442	0.128497	0.222166	1.14487	0.581355	1.16997	0.124472	0.744051	2.28973	0.947805	0.123877	4.81738	866.219	0.0454923	50.5188	14382.4	0.122331	1.42808
227	-1.227	-0.052401	10811.4	0.429736	0.59322	6.88032	3.19518	-0.672264	0.37764	-0.748142	-1.60067	4.79585	0.249253	0.840392	1.38974	6588.47	0.839499	0.25432	1.19334	0.238988	0.170691	0.177186	0.146878	0.0946321	0.146878	0.599351	0.12487	0.926561	0.926561	0.970624	0.951041	-0.026339	0.0938641	0.146878	1.08892	0.713098	0.854441	0.0952372	0.837636	2.17785	0.707563	0.081016	4.49959	970.72	0.0634126	45.401	12851.1	0.0802504	1.26398
228	-1.17773	-0.0459788	43328.2	0.433048	0.570546	7.65986	6.63051	-0.64669	0.36365	-0.719087	-1.60412	8.23463	0.239834	0.808282	1.38373	26400.9	0.837879	0.235112	1.19148	0.228872	0.165722	0.174673	0.14795	0.0824902	0.14795	0.60361	0.125879	0.926025	0.926025	0.97041	0.950683	-0.0169243	0.0853346	0.14795	1.08849	0.71281	0.855454	0.0824902	0.837539	2.17697	0.707504	0.0806558	4.2108	5305.91	0.0800047	49.375	55568.1	0.0810607	1.26693
229	-1.17619	0.0405833	48896.8	0.498211	0.604582	8.66084	6.48472	-0.614035	0.395697	-0.709216	-1.63572	8.12043	0.254414	0.817289	1.658	29793.6	0.805081	0.290922	1.23805	0.283364	0.196678	0.212535	0.173804	0.0992049	0.173804	0.662422	0.142854	0.913098	0.913098	0.965239	0.942065	-0.0317608	0.100059	0.173804	1.10832	0.663976	0.973789	0.100997	0.804779	2.21664	0.799984	0.0965848	4.4456	4727.56	0.0645816	51.1471	58934.4	0.0974593	1.32831
230	-1.22791	-0.0543815	25049.7	0.425579	0.600509	7.21867	4.61717	-0.678018	0.375434	-0.754828	-1.61008	6.22724	0.250859	0.840584	1.365	15263.8	0.841526	0.246873	1.19133	0.230147	0.166254	0.174695	0.147518	0.0849653	0.147518	0.600868	0.125302	0.926241	0.926241	0.970496	0.950827	-0.0262581	0.0839222	0.147518	1.08836	0.713591	0.850696	0.0868243	0.837879	2.17672	0.703177	0.0805534	4.40936	2274.23	0.0641495	48.819	29833.8	0.079237	1.2603
231	-1.18103	0.136413	35185.6	0.553655	0.641224	11.4728	5.99324	-0.571837	0.434341	-0.685844	-1.63496	7.62821	0.272179	0.835972	2.03769	28587.5	0.775839	0.371851	1.28887	0.345242	0.229105	0.252882	0.196845	0.124362	0.196845	0.710197	0.156978	0.901578	0.901578	0.960631	0.934385	-0.036497	0.127615	0.196845	1.1291	0.618158	1.08963	0.124362	0.772479	2.2582	0.892783	0.112432	4.66904	2636.08	0.0523572	49.427	39061.9	0.11208	1.38587
232	-1.21615	-0.0437126	44750.1	0.43661	0.581708	9.37148	5.81693	-0.658354	0.378911	-0.737393	-1.65497	7.47191	0.244862	0.837117	1.65365	39661.7	0.836131	0.267335	1.20221	0.252584	0.178271	0.184897	0.151216	0.102037	0.151216	0.609151	0.12772	0.924392	0.924392	0.969757	0.949595	-0.031861	0.0987053	0.151216	1.09261	0.704224	0.876216	0.102037	0.831785	2.18521	0.725	0.0840281	4.35423	4493.35	0.0703637	48.9011	53394.5	0.0819345	1.27013
233	-1.22363	-0.0374784	18444.5	0.441176	0.58482	8.68425	4.80744	-0.663011	0.37934	-0.741633	-1.63472	6.44217	0.24655	0.838705	1.56075	11238.6	0.833883	0.263843	1.21645	0.268204	0.187171	0.196257	0.159778	0.106569	0.159778	0.629534	0.133501	0.920111	0.920111	0.968044	0.946741	-0.0300784	0.105646	0.159778	1.09878	0.688482	0.916547	0.106569	0.821332	2.19756	0.756768	0.0890087	4.49206	1577.17	0.0601491	45.6677	21865.2	0.0830585	1.27425
234	-1.28837	0.00238816	16235.5	0.470686	0.641498	8.93868	4.48383	-0.679278	0.414305	-0.772662	-1.60652	6.09035	0.269782	0.883724	1.72351	9892.1	0.819146	0.319549	1.24624	0.292035	0.200467	0.218165	0.179533	0.106272	0.179533	0.667346	0.145097	0.910234	0.910234	0.964093	0.940156	-0.0520703	0.140128	0.179533	1.112	0.656054	0.986368	0.143997	0.79823	2.22401	0.806835	0.0994244	4.54656	1179.75	0.0567488	45.0034	17029.2	0.0904269	1.3016
235	-1.19662	0.00673629	22841.9	0.473844	0.603965	9.13373	5.72006	-0.635548	0.391027	-0.725259	-1.61843	7.3385	0.254582	0.82762	1.66211	13918.4	0.817548	0.281033	1.21988	0.271575	0.189522	0.199252	0.161296	0.104034	0.161296	0.634418	0.134747	0.919352	0.919352	0.967741	0.946235	-0.030233	0.103657	0.161296	1.10017	0.684979	0.924712	0.104034	0.819178	2.20035	0.763416	0.0901369	4.58962	1845.84	0.0553507	51.4615	27263.6	0.0912259	1.30461
236	-1.24929	-0.0332675	16342.9	0.444387	0.613238	7.757	4.14788	-0.674883	0.390039	-0.752534	-1.61578	5.76367	0.257341	0.854259	1.4842	8228.28	0.832297	0.274291	1.20128	0.270966	0.187139	0.186889	0.144616	0.125453	0.144616	0.593418	0.123247	0.927692	0.927692	0.971077	0.951795	-0.0372325	0.123419	0.144616	1.0912	0.711	0.864179	0.125453	0.836495	2.18239	0.719563	0.0828763	4.51697	1431.74	0.0639312	48.5292	18639.3	0.0838514	1.27716
237	-1.22568	0.00100876	40120.1	0.469851	0.606613	7.90696	4.45674	-0.651728	0.393753	-0.737978	-1.63276	6.0895	0.255929	0.841425	1.54217	20198.9	0.819568	0.283248	1.22725	0.270385	0.189314	0.203625	0.168641	0.0961281	0.168641	0.649177	0.139207	0.91568	0.91568	0.966272	0.943786	-0.0353917	0.104569	0.168641	1.10386	0.67466	0.945391	0.107353	0.811824	2.20771	0.776751	0.0930664	4.39497	3739.49	0.0659907	47.9311	46442.5	0.0902159	1.30081
238	-1.20065	-0.0179552	32914	0.455344	0.597101	6.00659	3.64903	-0.645322	0.377391	-0.718116	-1.61068	5.25972	0.25088	0.815013	1.21964	16571.5	0.826853	0.247805	1.21655	0.25715	0.182011	0.194934	0.162945	0.090975	0.162945	0.638668	0.135917	0.918527	0.918527	0.967411	0.945685	-0.0224022	0.0925327	0.162945	1.09934	0.685144	0.923477	0.090975	0.819185	2.19868	0.760532	0.0894698	4.51277	2828.59	0.0570844	48.4118	40971.4	0.0865736	1.28722
239	-1.22721	-0.0979529	86265.7	0.389557	0.574593	6.05612	3.79861	-0.690946	0.357981	-0.754268	-1.65105	5.44966	0.240393	0.8355	1.17272	43433	0.858784	0.220654	1.16676	0.206319	0.151144	0.154793	0.130802	0.0844416	0.130802	0.558123	0.113464	0.934599	0.934599	0.97384	0.956399	-0.0210116	0.0835093	0.130802	1.07739	0.743738	0.777598	0.0844416	0.857212	2.15478	0.646796	0.0713987	4.10385	10839.1	0.0877103	47.3892	106128	0.070608	1.22936
240	-1.25806	-0.0204737	21358.5	0.45497	0.607717	9.0247	5.29969	-0.68084	0.405628	-0.759099	-1.84823	7.14792	0.256539	0.881402	1.54096	10753.2	0.827039	0.313326	1.21793	0.267409	0.187053	0.1972	0.161218	0.102947	0.161218	0.633239	0.13452	0.919391	0.919391	0.967756	0.946261	-0.0301713	0.102693	0.161218	1.09951	0.686271	0.921026	0.103794	0.819878	2.19902	0.759808	0.0896046	4.59347	1500.77	0.0545873	49.3654	22737.8	0.0864803	1.28687
241	-1.19671	0.045073	14775.5	0.498275	0.605708	10.1804	5.42534	-0.625981	0.399592	-0.719644	-1.65922	7.08456	0.25785	0.830463	1.76833	9002.96	0.805048	0.297817	1.23195	0.273831	0.191617	0.207332	0.17129	0.0936222	0.17129	0.657818	0.141418	0.914355	0.914355	0.965742	0.942903	-0.0268225	0.0946551	0.17129	1.10587	0.669272	0.96134	0.0941072	0.80849	2.21173	0.790051	0.0946554	4.57956	1200.53	0.0560366	53.0594	17247.4	0.0974759	1.32837
242	-1.26039	0.0402804	11977.1	0.497523	0.643313	8.31897	4.50315	-0.655359	0.424733	-0.765913	-1.58954	6.09268	0.272254	0.874849	1.69651	6030.19	0.805436	0.335864	1.2644	0.292471	0.201099	0.229178	0.19503	0.0889089	0.19503	0.699357	0.154466	0.902485	0.902485	0.960994	0.93499	-0.0500231	0.15805	0.19503	1.12064	0.63343	1.03653	0.155119	0.781846	2.24128	0.841502	0.106052	4.69448	776.346	0.0496099	46.5183	12604.3	0.0972818	1.32762
243	-1.20056	-0.0151027	19501.3	0.455509	0.596139	5.41332	2.83467	-0.652948	0.376271	-0.730089	-1.61894	4.45361	0.251094	0.818259	1.15446	9817.94	0.82677	0.243208	1.21308	0.256493	0.181449	0.192657	0.159869	0.0934109	0.159869	0.630698	0.133727	0.920065	0.920065	0.968026	0.94671	-0.0284596	0.0924354	0.159869	1.09767	0.69001	0.910044	0.0941389	0.822393	2.19534	0.750175	0.0881315	4.50241	1713.89	0.058844	47.6727	24080.5	0.0866148	1.28737
244	-1.2651	0.0582563	21253.2	0.504842	0.638189	10.2519	5.96334	-0.657704	0.425993	-0.766007	-1.63322	7.59655	0.270159	0.881861	1.84882	12950	0.801648	0.345104	1.2606	0.313431	0.212266	0.230641	0.184409	0.114702	0.184409	0.681945	0.148899	0.907796	0.907796	0.963118	0.93853	-0.041965	0.115871	0.184409	1.1176	0.643576	1.0233	0.118661	0.790194	2.2352	0.838894	0.103762	4.67994	1431.87	0.0523938	45.7543	21908.2	0.0991762	1.33492
245	-1.23387	0.13775	9670.61	0.551677	0.677061	7.55876	4.12083	-0.60638	0.445945	-0.721972	-1.63988	5.76071	0.284372	0.859096	1.64771	5892.43	0.776902	0.370349	1.3011	0.339276	0.225171	0.258479	0.209289	0.108725	0.209289	0.732115	0.163756	0.895355	0.895355	0.958142	0.930237	-0.0361537	0.116286	0.209289	1.13525	0.60236	1.12301	0.114574	0.760105	2.2705	0.913722	0.116942	4.73269	643.322	0.0490973	48.8997	10179.8	0.111549	1.38373
246	-1.17392	0.0165806	6400.02	0.480845	0.596219	5.76466	3.50967	-0.627221	0.375117	-0.700586	-1.57361	5.08328	0.249954	0.797216	1.18077	3899.7	0.813991	0.242146	1.23257	0.248811	0.179091	0.203916	0.179841	0.0636226	0.179841	0.677306	0.147023	0.91008	0.91008	0.964032	0.940053	-0.0166577	0.0710687	0.179841	1.1075	0.661099	0.976491	0.0691112	0.802583	2.21499	0.79665	0.0959392	4.63706	509.174	0.0505635	44.5082	8196.89	0.0930046	1.31132
247	-1.243	-0.0764551	28976.3	0.411678	0.599351	8.56023	4.4674	-0.689779	0.375844	-0.762126	-1.67305	6.14045	0.249384	0.85431	1.53104	35025.7	0.848251	0.254051	1.18272	0.235542	0.167499	0.169525	0.137871	0.103849	0.137871	0.575285	0.118341	0.931064	0.931064	0.972426	0.954043	-0.034229	0.0998503	0.137871	1.08389	0.727961	0.817319	0.105187	0.847178	2.16777	0.679448	0.0768491	4.25722	3049.26	0.0768036	46.4886	33677.3	0.0758743	1.24815
248	-1.25488	-0.127256	57108.3	0.370658	0.582807	7.05696	4.37141	-0.724115	0.359733	-0.791681	-1.63286	6.00428	0.242909	0.864598	1.30134	26738.6	0.867613	0.223188	1.15093	0.200325	0.145208	0.142839	0.11678	0.0984724	0.11678	0.518434	0.102924	0.94161	0.94161	0.976644	0.961073	-0.0297101	0.0929871	0.11678	1.06977	0.767267	0.719095	0.0984724	0.871835	2.13955	0.602315	0.0649047	4.18846	6274.12	0.0821262	47.4032	66282.2	0.0661935	1.21382
249	-1.18949	0.00216196	20180.1	0.470208	0.595628	8.85759	4.63844	-0.633309	0.386995	-0.721337	-1.62118	6.25962	0.250362	0.823383	1.63616	10160.1	0.819388	0.276879	1.22859	0.272788	0.190578	0.204811	0.169106	0.0977337	0.169106	0.651748	0.139787	0.915447	0.915447	0.966179	0.943631	-0.0277919	0.0976514	0.169106	1.10438	0.673255	0.952232	0.0977337	0.811068	2.20876	0.783126	0.0934792	4.59382	1644.99	0.0552642	45.5552	24389.9	0.0903062	1.30115
250	-1.16932	0.309793	25365.9	0.636038	0.687242	7.89078	5.10878	-0.5196	0.475948	-0.661453	-1.61184	6.72063	0.296001	0.835095	1.70991	15455.9	0.730217	0.427399	1.37643	0.386639	0.244242	0.307434	0.248885	0.106635	0.248885	0.800309	0.184674	0.875557	0.875557	0.950223	0.917038	-0.0348217	0.118367	0.248885	1.16696	0.537166	1.27893	0.112958	0.708599	2.33392	1.03004	0.13908	4.85529	1609.12	0.0442395	47.5741	26560.2	0.134892	1.48217
251	-1.24901	0.302516	9939.02	0.623318	0.720039	7.73423	5.21687	-0.55579	0.503332	-0.713582	-1.57992	6.79679	0.308333	0.891731	1.77089	5004.02	0.737426	0.486283	1.36414	0.388364	0.246695	0.301468	0.239726	0.116308	0.239726	0.782858	0.179489	0.880137	0.880137	0.952055	0.920091	-0.043409	0.137655	0.239726	1.16134	0.549913	1.24764	0.132589	0.718801	2.32267	1.00791	0.135299	4.82116	570.299	0.0456275	47.2868	9217.09	0.131287	1.46636
252	-1.19887	-0.122843	52876.5	0.363566	0.553345	4.68828	2.39298	-0.686081	0.339127	-0.740256	-1.6076	4.00058	0.230823	0.813913	0.931798	13042.7	0.870885	0.191747	1.15488	0.179167	0.136293	0.143074	0.126736	0.0620109	0.126736	0.54756	0.110546	0.936632	0.936632	0.974653	0.957755	-0.0107364	0.0642295	0.126736	1.07275	0.754548	0.748185	0.0620109	0.863883	2.1455	0.621448	0.0674527	4.07067	6631.43	0.0830809	43.6819	69513.2	0.0645573	1.20811
253	-1.23785	0.206339	19822	0.582747	0.676399	9.38164	7.20554	-0.584496	0.465753	-0.721697	-1.64332	8.84887	0.291401	0.869344	1.84873	9980.1	0.76002	0.414123	1.3445	0.364629	0.234586	0.285587	0.235587	0.105281	0.235587	0.767372	0.175433	0.882206	0.882206	0.952883	0.921471	-0.0601651	0.178516	0.235587	1.1541	0.56398	1.20369	0.173255	0.72811	2.30819	0.968106	0.130294	4.76429	1295.97	0.0494115	42.0549	19933.8	0.11999	1.41829
254	-1.18143	-0.0461692	29042.6	0.432652	0.573242	7.95877	5.68756	-0.650273	0.364525	-0.725947	-1.63175	7.31931	0.240123	0.812838	1.44443	17696.3	0.838073	0.23785	1.18896	0.229012	0.16548	0.173023	0.145444	0.0853129	0.145444	0.596996	0.124069	0.927278	0.927278	0.970911	0.951519	-0.0205761	0.0861333	0.145444	1.08723	0.716697	0.84535	0.0853129	0.840051	2.17445	0.699905	0.0796169	4.25092	3406.54	0.0774972	50.077	36839.2	0.0809635	1.26658
255	-1.27789	-0.0829314	28207.3	0.414589	0.608835	11.3162	6.22878	-0.716684	0.386791	-0.802015	-1.64383	7.87261	0.254104	0.887545	1.77447	16783.5	0.84685	0.2741	1.20738	0.262731	0.183162	0.189271	0.15354	0.113719	0.15354	0.611484	0.128767	0.92323	0.92323	0.969292	0.94882	-0.0395656	0.107138	0.15354	1.09472	0.699828	0.886715	0.114005	0.828513	2.18943	0.733175	0.0857025	4.47548	2408.54	0.0672626	39.5589	30324	0.076575	1.25067
256	-1.20939	-0.0876812	8132.66	0.406378	0.567385	6.70273	3.08348	-0.679648	0.358816	-0.749622	-1.61597	4.69945	0.238165	0.829799	1.31785	4955.32	0.850794	0.226646	1.18143	0.220826	0.160363	0.166742	0.140883	0.0854066	0.140883	0.584936	0.120774	0.929559	0.929559	0.971823	0.953039	-0.0189479	0.0866644	0.140883	1.08396	0.725413	0.824144	0.0854066	0.845601	2.16792	0.683261	0.0769063	4.57199	637.314	0.0539594	49.7438	10048.7	0.0746028	1.24359
257	-1.19822	0.0438007	11756	0.500525	0.616227	6.15293	3.57836	-0.626606	0.396988	-0.721919	-1.60466	5.18302	0.259375	0.820155	1.36396	5918.98	0.803885	0.280019	1.2584	0.301564	0.206231	0.227497	0.186245	0.102758	0.186245	0.687988	0.150455	0.906878	0.906878	0.962751	0.937918	-0.0314538	0.103971	0.186245	1.11718	0.642674	1.02626	0.10373	0.789702	2.23435	0.840012	0.103436	4.71941	848.347	0.0485408	46.3727	14049.5	0.0980575	1.33061
258	-1.21827	-0.134515	70971.7	0.355792	0.564491	4.78607	3.4398	-0.700415	0.342348	-0.752888	-1.61916	5.05896	0.234119	0.827621	0.922582	35732.8	0.874447	0.194374	1.14844	0.178007	0.134419	0.138342	0.120617	0.069768	0.120617	0.529934	0.105899	0.939692	0.939692	0.975877	0.959794	-0.0162044	0.0687915	0.120617	1.06958	0.764622	0.722901	0.069768	0.870109	2.13917	0.602285	0.0647398	4.02171	9385.68	0.0905823	44.5769	90605.8	0.0627766	1.20192
259	-1.18406	0.0361296	33025.4	0.496025	0.600342	6.735	4.38349	-0.61547	0.39135	-0.700938	-1.61814	6.00163	0.254561	0.808467	1.38024	20121.9	0.806209	0.274816	1.23823	0.280921	0.195433	0.212249	0.174787	0.0963143	0.174787	0.666032	0.143755	0.912607	0.912607	0.965043	0.941738	-0.023986	0.0990967	0.174787	1.10854	0.662727	0.979049	0.0963143	0.804066	2.21708	0.804262	0.096759	4.56773	2802.71	0.0554696	50.06	40735.3	0.0968954	1.32614
260	-1.18474	0.153806	26208.5	0.569727	0.644132	9.175	5.48715	-0.572301	0.436427	-0.689881	-1.60017	7.08732	0.275259	0.831137	1.81382	15969.3	0.767139	0.36326	1.29671	0.345343	0.229138	0.257572	0.202778	0.117575	0.202778	0.721865	0.160467	0.898611	0.898611	0.959444	0.932407	-0.0364701	0.120696	0.202778	1.1327	0.609358	1.10875	0.118036	0.765912	2.2654	0.905967	0.115087	4.62665	2204.2	0.0580969	54.908	29105.3	0.11643	1.40358
261	-1.20293	0.294436	16387.3	0.629526	0.699116	7.93318	5.19109	-0.540253	0.482385	-0.68542	-1.62764	6.81873	0.301587	0.854046	1.72241	9985.05	0.733915	0.437521	1.37127	0.362971	0.231264	0.299663	0.254546	0.0847005	0.254546	0.804295	0.186262	0.872727	0.872727	0.949091	0.915151	-0.0431938	0.160953	0.254546	1.16618	0.536633	1.27013	0.150326	0.706547	2.33236	1.01558	0.138552	4.86938	965.996	0.0429962	47.0942	16488.9	0.133043	1.47403
262	-1.24037	0.0672055	19940.6	0.513318	0.636604	13.4454	6.86406	-0.630831	0.431453	-0.738951	-1.63127	8.49533	0.271213	0.877494	2.19625	19282.5	0.797233	0.372047	1.25276	0.313176	0.212299	0.226152	0.177189	0.120143	0.177189	0.668184	0.144702	0.911406	0.911406	0.964562	0.940937	-0.0419166	0.117824	0.177189	1.11378	0.653628	1.00081	0.120143	0.797621	2.22757	0.823619	0.100835	4.54458	1549.82	0.0598457	49.6852	20645.9	0.101384	1.34348
263	-1.26051	-0.0225943	22824.7	0.455508	0.620119	7.01912	5.02598	-0.688881	0.397492	-0.782449	-1.64801	6.67399	0.260577	0.869791	1.44654	22071.8	0.826771	0.28198	1.21319	0.277765	0.191726	0.195641	0.153681	0.120714	0.153681	0.614382	0.129283	0.92316	0.92316	0.969264	0.948773	-0.0403261	0.117052	0.153681	1.09668	0.696056	0.89834	0.121146	0.826483	2.19335	0.744659	0.0873304	4.34828	2271.28	0.0752828	49.7349	24943.7	0.0866147	1.28737
264	-1.19389	0.0259082	17940.1	0.488024	0.603862	7.1393	3.56774	-0.62889	0.394068	-0.720727	-1.59136	5.15909	0.253805	0.82463	1.51353	9032.52	0.810322	0.284512	1.24203	0.297011	0.203456	0.216853	0.173433	0.112896	0.173433	0.660653	0.14244	0.913284	0.913284	0.965313	0.942189	-0.0346264	0.112331	0.173433	1.10958	0.662417	0.980226	0.112956	0.803701	2.21917	0.806793	0.0975714	4.56079	1557.67	0.0590428	51.4226	21377.9	0.0948389	1.31829
265	-1.25233	-0.0199899	17530.1	0.455555	0.61179	7.33764	3.88044	-0.676426	0.39097	-0.759187	-1.62607	5.50651	0.257959	0.854149	1.4273	8826.15	0.826747	0.272018	1.23063	0.269022	0.18846	0.205256	0.172524	0.0933092	0.172524	0.656735	0.141513	0.913738	0.913738	0.965495	0.942492	-0.033455	0.101101	0.172524	1.10563	0.669597	0.957315	0.103787	0.808107	2.21126	0.784791	0.094445	4.49938	1411.25	0.0587334	43.5299	19865.1	0.0866263	1.28741
266	-1.28321	-0.215519	34073.2	0.300024	0.567665	4.96123	3.28502	-0.774953	0.339915	-0.832205	-1.62241	4.90743	0.235162	0.889301	1.02326	17155	0.89918	0.190304	1.11863	0.154198	0.116155	0.113596	0.0965667	0.0829958	0.0965667	0.456672	0.087086	0.951717	0.951717	0.980687	0.967811	-0.0231653	0.0768233	0.0965667	1.05564	0.807833	0.612704	0.0829958	0.896079	2.11128	0.516138	0.0525406	3.9707	4199.63	0.0974754	41.5967	38740.3	0.0504098	1.15973
267	-1.22384	0.0184663	49388.6	0.482247	0.606645	7.79102	4.54686	-0.643727	0.39905	-0.733641	-1.62752	6.17438	0.256643	0.841747	1.55432	30093.9	0.813276	0.294153	1.21396	0.268635	0.187734	0.195178	0.156301	0.10508	0.156301	0.62317	0.131483	0.921849	0.921849	0.96874	0.9479	-0.0320891	0.104007	0.156301	1.09737	0.692778	0.905451	0.10508	0.82448	2.19474	0.74915	0.0878697	4.26519	5571.34	0.0799274	51.8542	56689.4	0.0933621	1.31267
268	-1.34433	0.324771	14926.7	0.597136	0.776473	12.5679	6.41412	-0.601422	0.566012	-0.801635	-1.63083	8.04494	0.331822	1.02795	2.51686	18042.9	0.752077	0.694975	1.39312	0.384063	0.23435	0.309015	0.269512	0.096046	0.269512	0.792423	0.185189	0.865244	0.865244	0.946098	0.910163	-0.10031	0.267511	0.269512	1.17596	0.525547	1.27707	0.255037	0.689286	2.35192	1.00756	0.144632	4.72806	779.913	0.0552112	41.4534	10623.8	0.123961	1.43494
269	-1.28732	-0.130124	79406.2	0.375977	0.582996	8.36106	5.26907	-0.734152	0.372203	-0.80746	-1.66531	6.93438	0.24442	0.889852	1.55849	39982.4	0.865144	0.252857	1.15879	0.219927	0.155804	0.150781	0.119208	0.116942	0.119208	0.523683	0.104533	0.940396	0.940396	0.976158	0.960264	-0.0427573	0.106133	0.119208	1.0728	0.760473	0.73646	0.116942	0.867599	2.14559	0.617252	0.0674972	3.9102	11823.7	0.117905	45.0117	86757.5	0.0674281	1.21815
270	-1.21914	0.0879414	13341.3	0.528711	0.635765	7.84228	5.18617	-0.623635	0.422536	-0.733146	-1.59547	6.78165	0.270375	0.847261	1.6006	8129.02	0.789144	0.32893	1.2864	0.313095	0.211685	0.245482	0.206418	0.0922333	0.206418	0.725493	0.161865	0.896791	0.896791	0.958716	0.931194	-0.0360681	0.119098	0.206418	1.12987	0.612184	1.09448	0.117287	0.76692	2.25974	0.888062	0.112975	4.70845	891.505	0.0479691	46.3543	14666.2	0.105428	1.35932
271	-1.20109	-0.0316591	29636.4	0.446914	0.590595	8.2097	4.53307	-0.652414	0.378708	-0.733807	-1.59557	6.12864	0.246923	0.829537	1.56587	14921.3	0.831046	0.262487	1.21	0.262181	0.183827	0.191384	0.155458	0.104714	0.155458	0.620425	0.130786	0.922271	0.922271	0.968908	0.948181	-0.0280665	0.104839	0.155458	1.09591	0.695793	0.899114	0.104714	0.826361	2.19182	0.743657	0.0867103	4.35878	3008.56	0.0698561	48.8575	35791.5	0.0844772	1.27947
272	-1.25286	0.0182824	6966.48	0.481758	0.620411	7.37424	3.24733	-0.672803	0.406729	-0.774687	-1.56858	4.8159	0.263873	0.868114	1.57188	7903.91	0.813525	0.300958	1.22851	0.295047	0.201844	0.208226	0.161699	0.123109	0.161699	0.633797	0.134745	0.91915	0.91915	0.96766	0.9461	-0.0422354	0.119886	0.161699	1.10312	0.680292	0.936946	0.123109	0.816031	2.20624	0.775246	0.0924812	4.60932	511.168	0.0552972	49.2711	7520.23	0.0932375	1.3122
273	-1.29868	-0.232134	31907.2	0.283065	0.578745	5.13167	2.44877	-0.793256	0.343146	-0.856217	-1.67017	4.11895	0.238914	0.906754	1.05164	25921.5	0.906409	0.192948	1.10725	0.14591	0.109067	0.103991	0.0867773	0.0914298	0.0867773	0.424295	0.0791083	0.956611	0.956611	0.982645	0.971074	-0.0282896	0.0816546	0.0867773	1.05021	0.825507	0.566571	0.0914298	0.906397	2.10043	0.479794	0.0476922	3.93931	4043.92	0.104206	43.0391	35175	0.0467955	1.14765
274	-1.25122	0.148054	13626.5	0.549031	0.666434	9.15201	4.64381	-0.621079	0.450881	-0.745175	-1.59172	6.23552	0.284046	0.879005	1.82662	11070.3	0.778323	0.386911	1.30709	0.350811	0.230756	0.26363	0.21042	0.117328	0.21042	0.734368	0.164424	0.89479	0.89479	0.957916	0.92986	-0.0347198	0.12017	0.21042	1.13743	0.598551	1.13529	0.117328	0.757355	2.27487	0.924872	0.118513	4.76922	840.458	0.0476558	46.7294	13726.5	0.110838	1.38087
275	-1.27649	0.0761087	14502.7	0.509558	0.654531	11.1734	5.40188	-0.661837	0.450801	-0.799679	-1.6099	7.01178	0.278035	0.917874	2.12472	17530.8	0.799195	0.404465	1.29268	0.344523	0.226899	0.25349	0.202297	0.125504	0.202297	0.710086	0.158011	0.898852	0.898852	0.959541	0.932568	-0.0571379	0.141777	0.202297	1.13128	0.614095	1.09092	0.146435	0.767574	2.26255	0.888627	0.113947	4.68279	984.476	0.0571904	40.3491	13757.3	0.100403	1.33967
276	-1.25238	-0.165711	45879.6	0.336965	0.564552	5.75077	3.12695	-0.734456	0.3469	-0.795071	-1.62789	4.75484	0.234787	0.863003	1.14955	27956.6	0.882958	0.205349	1.14045	0.185713	0.136007	0.133403	0.110518	0.0961315	0.110518	0.499046	0.0979892	0.944741	0.944741	0.977896	0.963161	-0.0316624	0.087305	0.110518	1.06524	0.78005	0.684969	0.0961315	0.879503	2.13048	0.574451	0.0609803	4.07568	5680.05	0.0922056	44.1719	54392	0.0585209	1.18725
277	-1.24578	0.00169423	19413.6	0.469737	0.618942	7.39269	4.01163	-0.659449	0.398244	-0.744972	-1.63058	5.64221	0.261054	0.8491	1.48151	9774.46	0.819626	0.286098	1.24129	0.291316	0.200193	0.215245	0.175026	0.108875	0.175026	0.662154	0.14309	0.912487	0.912487	0.964995	0.941658	-0.0370987	0.105333	0.175026	1.1096	0.661775	0.979408	0.108875	0.802884	2.2192	0.804382	0.0975677	4.51233	1599.06	0.059385	46.7217	22070.1	0.0901871	1.3007
278	-1.25679	0.111252	20142.3	0.533488	0.655923	9.06226	5.98755	-0.630779	0.439885	-0.74363	-1.61749	7.60504	0.279031	0.873894	1.76299	19477.5	0.786614	0.365808	1.31547	0.360451	0.234262	0.268978	0.214951	0.124022	0.214951	0.735453	0.165421	0.892525	0.892525	0.95701	0.92835	-0.0494593	0.130833	0.214951	1.14098	0.592614	1.1453	0.133138	0.751543	2.28196	0.930346	0.120982	4.68923	1477.46	0.0560173	37.3642	20746.9	0.106693	1.36432
279	-1.22488	-0.0160743	12890.9	0.460558	0.616096	8.48529	4.66381	-0.664027	0.394526	-0.757939	-1.6202	6.28401	0.256821	0.852467	1.65618	12464.2	0.824244	0.285769	1.20961	0.242323	0.174337	0.188515	0.160768	0.0784708	0.160768	0.632321	0.134241	0.919616	0.919616	0.967846	0.946411	-0.0316375	0.109739	0.160768	1.09667	0.691118	0.902052	0.109415	0.82295	2.19333	0.741285	0.0873206	4.56527	977.191	0.0550871	52.0456	14621.3	0.0878779	1.29207
280	-1.24126	-0.0980968	184214	0.395575	0.575645	8.79643	5.50488	-0.696409	0.367069	-0.766835	-1.64606	7.15095	0.241436	0.854342	1.54625	92747.8	0.855939	0.244915	1.16937	0.217139	0.156653	0.15797	0.130256	0.0961198	0.130256	0.556058	0.112977	0.934872	0.934872	0.973949	0.956581	-0.0277905	0.0926491	0.130256	1.07817	0.742909	0.780373	0.0961198	0.856705	2.15633	0.650116	0.0720566	3.84153	29188.6	0.115652	43.9404	216024	0.0720304	1.23441
281	-1.30448	0.0519813	14729.5	0.502577	0.653029	11.0107	5.26682	-0.677207	0.438648	-0.789053	-1.64539	6.91221	0.276588	0.914486	2.02181	14243.5	0.802823	0.377676	1.28925	0.323454	0.215316	0.247429	0.207308	0.106748	0.207308	0.713612	0.159669	0.896346	0.896346	0.958538	0.930897	-0.0702434	0.186853	0.207308	1.13097	0.612962	1.08235	0.187056	0.765378	2.26194	0.875037	0.113684	4.61956	1028.49	0.0583938	43.7133	14140.1	0.0985887	1.33265
282	-1.20094	-0.0607126	20854.2	0.423806	0.579051	6.41315	3.77163	-0.661598	0.366877	-0.733093	-1.61795	5.38957	0.243041	0.8212	1.28404	10498.3	0.842389	0.236658	1.18777	0.229451	0.165461	0.172232	0.144306	0.0880918	0.144306	0.594171	0.123278	0.927847	0.927847	0.971139	0.951898	-0.018899	0.0903931	0.144306	1.08664	0.718452	0.842269	0.0880918	0.841205	2.17328	0.697962	0.0791346	4.41353	2009.03	0.0649667	48.47	26050	0.0788057	1.25873
283	-1.24996	0.139577	16349.8	0.546412	0.642748	15.4671	6.40932	-0.594926	0.475494	-0.743958	-1.60695	8.01626	0.277367	0.929256	2.70734	19763	0.779727	0.509579	1.32791	0.359617	0.232136	0.274808	0.226223	0.114514	0.226223	0.744046	0.16908	0.886888	0.886888	0.954755	0.924592	-0.0766059	0.199241	0.226223	1.14701	0.580404	1.1602	0.197685	0.739882	2.29401	0.933978	0.125258	4.74475	1000.5	0.0528414	44.9498	14763.4	0.110136	1.37805
284	-1.18689	0.0209662	9363.63	0.485651	0.584994	7.64115	3.22119	-0.628321	0.393149	-0.72655	-1.61354	4.83473	0.248261	0.827573	1.61399	7607.25	0.811537	0.29009	1.24689	0.284565	0.19721	0.2178	0.181843	0.0943288	0.181843	0.677399	0.147474	0.909079	0.909079	0.963631	0.939386	-0.0347624	0.109426	0.181843	1.1126	0.652704	0.998156	0.110313	0.796474	2.22521	0.816313	0.0999107	4.53583	772.52	0.0565038	46.3381	11095.3	0.0942314	1.31597
285	-1.21714	-0.0445093	9204.78	0.435094	0.592453	6.67118	4.33657	-0.672016	0.372353	-0.745347	-1.57672	5.91329	0.247937	0.832451	1.27678	5608.55	0.836876	0.241369	1.20799	0.245544	0.175452	0.187685	0.158695	0.08662	0.158695	0.627383	0.132844	0.920653	0.920653	0.968261	0.947102	-0.0265653	0.0885721	0.158695	1.09578	0.693966	0.899006	0.0903218	0.824875	2.19156	0.740311	0.0865949	4.57529	713.572	0.0537207	46.1466	11116.2	0.0815622	1.26876
286	-1.22144	0.0645985	16286.6	0.514566	0.631231	6.65633	4.87051	-0.623356	0.408996	-0.709975	-1.59991	6.47042	0.266959	0.829202	1.37345	9923.76	0.79658	0.299002	1.26089	0.3005	0.205946	0.228999	0.188389	0.0983168	0.188389	0.694292	0.15213	0.905806	0.905806	0.962322	0.937204	-0.0262269	0.110108	0.188389	1.11836	0.639175	1.03559	0.105948	0.787445	2.23672	0.847206	0.104347	4.62081	1267.7	0.0535189	50.1875	18868.6	0.10171	1.34475
287	-1.26773	0.136787	18218.3	0.538444	0.659569	14.526	6.76758	-0.615222	0.478085	-0.761291	-1.63322	8.4008	0.281681	0.940897	2.61565	22021.3	0.783981	0.506789	1.30193	0.364205	0.237607	0.262627	0.202622	0.137605	0.202622	0.70874	0.157803	0.898689	0.898689	0.959476	0.932459	-0.0704323	0.161776	0.202622	1.13441	0.609572	1.09996	0.167293	0.764277	2.26882	0.89734	0.116312	4.60059	1257.42	0.0611021	44.252	16133.5	0.10801	1.36955
288	-1.23977	0.0937884	28552.3	0.531143	0.654653	7.5567	4.99649	-0.619764	0.435246	-0.721682	-1.84314	6.83963	0.275734	0.8595	1.52411	14375.6	0.787857	0.354633	1.28229	0.32848	0.220157	0.245988	0.197514	0.112033	0.197514	0.710432	0.157153	0.901243	0.901243	0.960497	0.934162	-0.034766	0.113127	0.197514	1.12702	0.621095	1.07961	0.112033	0.774226	2.25403	0.882091	0.110876	4.69189	1944.54	0.0503114	45.9929	30450.7	0.106072	1.36186
289	-1.27833	0.151606	14779.7	0.546794	0.681529	11.3337	5.60739	-0.621853	0.480909	-0.773755	-1.58962	7.19701	0.291167	0.929084	2.24509	14291.9	0.779522	0.476496	1.31199	0.376507	0.243722	0.270458	0.2063	0.142885	0.2063	0.71786	0.160303	0.89685	0.89685	0.95874	0.931233	-0.063645	0.147482	0.2063	1.13838	0.601318	1.12417	0.152467	0.758471	2.27676	0.917866	0.119189	4.65898	956.591	0.0558691	44.5445	13347	0.110239	1.37846
290	-1.26496	0.0281773	14302.2	0.486133	0.63991	11.1661	6.75128	-0.671141	0.414874	-0.774144	-1.61814	8.36943	0.268705	0.876653	1.80865	11619.5	0.811291	0.318091	1.24718	0.317583	0.213851	0.223025	0.171677	0.133038	0.171677	0.656428	0.141255	0.914162	0.914162	0.965665	0.942774	-0.0380828	0.134059	0.171677	1.11101	0.661394	0.98706	0.133038	0.803155	2.22201	0.815383	0.0986754	4.613	1083.92	0.0582437	46.494	15098.1	0.0943547	1.31644
291	-1.19367	-0.052824	12394.4	0.430767	0.584812	6.32606	3.03771	-0.661519	0.366266	-0.735862	-1.60324	4.64095	0.243941	0.819403	1.27872	7551.91	0.838995	0.233814	1.19867	0.235125	0.169515	0.180222	0.153017	0.0831319	0.153017	0.615082	0.129214	0.923491	0.923491	0.969397	0.948994	-0.0207359	0.08356	0.153017	1.09173	0.704166	0.875351	0.0831319	0.831766	2.18345	0.722334	0.0833097	4.33468	1234.55	0.0668772	45.4716	15487.9	0.0805023	1.2649
292	-1.14655	0.0889457	5604.3	0.535018	0.623879	4.93321	2.70851	-0.580784	0.390467	-0.658414	-1.58242	4.29093	0.260526	0.772676	1.09334	5419.75	0.785802	0.259718	1.27295	0.300837	0.20629	0.236303	0.198271	0.0875539	0.198271	0.716059	0.158449	0.900865	0.900865	0.960346	0.93391	-0.0189711	0.0933617	0.198271	1.12403	0.624264	1.07139	0.0879833	0.776837	2.24805	0.873122	0.108644	4.66959	460.263	0.049032	48.0342	7376.33	0.107099	1.36593
293	-1.20428	-0.0224633	56261.8	0.452841	0.593614	7.76735	5.68662	-0.648851	0.379564	-0.726318	-1.61473	7.30136	0.249284	0.824387	1.44926	28327.2	0.8281	0.258606	1.21337	0.253249	0.179828	0.192336	0.161213	0.0895458	0.161213	0.634342	0.134712	0.919394	0.919394	0.967757	0.946262	-0.0238078	0.0901938	0.161213	1.09799	0.688514	0.914315	0.0898824	0.821402	2.19598	0.753102	0.0883871	4.32771	5774.51	0.0697531	47.3477	68554.3	0.0859498	1.28491
294	-1.25184	0.105328	17863.4	0.531275	0.631801	7.78776	4.05776	-0.63534	0.434221	-0.74796	-1.63365	5.69141	0.271963	0.872737	1.68554	7287.65	0.787787	0.358013	1.29569	0.340646	0.225378	0.255025	0.205544	0.116634	0.205544	0.714932	0.159585	0.897228	0.897228	0.958891	0.931485	-0.0657255	0.171802	0.205544	1.13282	0.61013	1.09425	0.172747	0.764406	2.26564	0.888703	0.115142	4.67269	1298.69	0.055374	46.6746	18476	0.106106	1.362
295	-1.22929	0.0431281	17058.5	0.49734	0.625044	7.07421	4.21927	-0.639552	0.406958	-0.732374	-1.6228	5.84206	0.264119	0.842195	1.48063	8588.59	0.805531	0.300265	1.24869	0.296153	0.203278	0.220806	0.179551	0.105461	0.179551	0.673444	0.146221	0.910224	0.910224	0.96409	0.94015	-0.0346939	0.106045	0.179551	1.11282	0.6536	0.999366	0.10743	0.797401	2.22565	0.819815	0.100089	4.51708	1430	0.0594594	48.3494	19373	0.0972344	1.32744
296	-1.24352	-0.131773	36417.5	0.371248	0.560415	6.59229	3.87057	-0.714571	0.355415	-0.783536	-1.63945	5.51001	0.234906	0.856756	1.31051	18335.2	0.86734	0.223418	1.16107	0.205592	0.149631	0.150632	0.125543	0.093011	0.125543	0.542786	0.109449	0.937228	0.937228	0.974891	0.958152	-0.0264692	0.0890438	0.125543	1.07461	0.752464	0.755855	0.093011	0.862615	2.14923	0.630312	0.0690439	4.32108	3548.85	0.0715306	49.0939	43031.3	0.0663302	1.2143
297	-1.23261	-0.0254239	27575.1	0.448918	0.601317	8.54149	4.76632	-0.662717	0.38748	-0.74488	-1.65088	6.4172	0.252278	0.845605	1.59249	13883.2	0.830052	0.275855	1.21412	0.260317	0.18325	0.193743	0.159904	0.0983009	0.159904	0.628786	0.133407	0.920048	0.920048	0.968019	0.946699	-0.0365108	0.103546	0.159904	1.09802	0.689769	0.908775	0.107806	0.822024	2.19605	0.748871	0.0884118	4.44036	2399.81	0.0622292	45.7005	32010.1	0.0849741	1.2813
298	-1.24965	0.185489	23191.6	0.575594	0.684696	6.67377	4.7784	-0.604513	0.45746	-0.72531	-1.61845	6.39685	0.292594	0.864269	1.51832	22426.6	0.763939	0.381524	1.3275	0.362126	0.235657	0.276961	0.222309	0.113731	0.222309	0.754036	0.17056	0.888846	0.888846	0.955538	0.925897	-0.0407294	0.123186	0.222309	1.14622	0.579805	1.1766	0.121344	0.742628	2.29244	0.954288	0.124817	4.7665	1465.27	0.0471938	43.5837	23718.8	0.11803	1.41017
299	-1.24083	0.0367426	5622.13	0.495433	0.637784	6.80373	4.29337	-0.636027	0.41188	-0.7205	-1.63793	5.9313	0.26639	0.844242	1.42698	3425.7	0.806514	0.308215	1.27176	0.343669	0.227317	0.241682	0.184642	0.141459	0.184642	0.681171	0.148802	0.907679	0.907679	0.963072	0.938453	-0.0453787	0.1415	0.184642	1.12136	0.638035	1.04293	0.142125	0.78632	2.24272	0.858292	0.106581	4.63745	468.79	0.0594308	42.4821	6361.78	0.0967428	1.32556
300	-1.22697	-0.00908068	34056.2	0.463236	0.601249	9.25623	6.1369	-0.658637	0.394558	-0.748434	-1.63166	7.76856	0.252917	0.851787	1.70802	17146.6	0.822901	0.291738	1.2207	0.269887	0.188579	0.199393	0.162888	0.102455	0.162888	0.635827	0.135402	0.918556	0.918556	0.967422	0.945704	-0.0378525	0.106173	0.162888	1.10072	0.683458	0.924872	0.11031	0.81784	2.20143	0.761984	0.0905701	4.45704	2994.83	0.0638025	50.7185	38626.1	0.0885497	1.29457
301	-1.34106	0.165497	22522	0.561666	0.757949	10.6682	6.5269	-0.63158	0.495285	-0.749843	-1.65423	8.18113	0.318812	0.935822	2.0147	21781.4	0.771515	0.47687	1.34552	0.387945	0.246124	0.289543	0.229329	0.131708	0.229329	0.752609	0.171336	0.885336	0.885336	0.954134	0.923557	-0.0681353	0.166744	0.229329	1.1534	0.569228	1.19591	0.169012	0.73194	2.30679	0.966582	0.129718	4.60167	1699.87	0.0660992	37.2181	19841	0.114243	1.39464
[truncated: 1,180 more columns]
